# Supplementary material for: Structural basis for mitoguardin-2 mediated lipid transport at ER-mitochondrial membrane contact sites
Source: Nat Commun. 2022 Jun 28;13:3702. doi: 10.1038/s41467-022-31462-6 (PMC9239997; doi:10.1038/s41467-022-31462-6)
Supplement: Supplementary file 4 — Source data [file 41467_2022_31462_MOESM4_ESM.xlsx]

## Sheet: Fig. 1
	(c)												(d)
													Coomassie blue staining						Flourescence detection
	(f)
		#1	#2	#3	Mean	p-value	Summery
	Control	100	110	98	102.667
		110	161	137	136	0.3611	n.s.
		442	380	368	396.667	<0.0001	****
		381	358	410	383	<0.0001	****

## Sheet: Fig. 3
(b) Left											(b) Right
Clear Native-PAGE
													#1	#1_Normallization	#2	#2_Normallization	#3	#3_Normallization	Mean	p-value	Summery
Coomassie blue staining					Flourescence detection							zMiga2 WT	35170.8	1	23377.6	1	31428	1	1
												zMiga2 V430W	26125.2	0.742809	12321.5	0.527064	15599.6	0.49636	0.588744	0.0051	**
												zMiga2 F488W	27630.4	0.785607	14305.8	0.611945	17909.6	0.569862	0.655805	0.0137	*
												zMiga2 V430W/F488W	22468.4	0.638837	9820	0.42006	12140.8	0.386305	0.481734	0.0012	**

## Sheet: Fig. 4b
(b) left
	Time (s)	Control	Control Expernantial_ smoothing	Convert %	40mM	40mM Expernantial_ smoothing	Convert %	20mM	20mM Expernantial_ smoothing	Convert %	10mM	10mM Expernantial_ smoothing	Convert %	5mM	5mM Expernantial_ smoothing	Convert %		Detergent	Expernantial_ smoothing	Convert %
	0	58	58	3.27425	95	95	5.36299	91	91	5.10949	98	98	5.53235	86	86	4.82875		1781	1781	100
	3.5	68	60	3.40886	101	96.2	5.46554	85	89.8	5.06944	86	95.6	5.43145	92	87.2	4.92266		1733	1771.4	100
	7	69	61.8	3.51637	106	98.16	5.58522	81	88.04	5.00193	84	93.28	5.30755	98	89.36	5.07693		1715	1760.12	100
	10.4	67	62.84	3.57046	103	99.128	5.63228	78	86.032	4.89515	91	92.824	5.2741	89	89.288	5.08041		1747	1757.5	100
	13.9	73	64.872	3.6834	94	98.1024	5.57021	86	86.0256	4.88783	87	91.6592	5.20437	87	88.8304	5.04719		1770	1760	100
	17.4	63	64.4976	3.66223	79	94.2819	5.35341	75	83.8205	4.75929	101	93.5274	5.31056	99	90.8643	5.15924		1766	1761.2	100
	20.9	65	64.5981	3.65969	92	93.8255	5.31551	72	81.4564	4.62516	82	91.2219	5.16801	99	92.4915	5.25174		1761	1761.16	100
	24.4	73	66.2785	3.7054	89	92.8604	5.1915	84	81.9651	4.64358	77	88.3775	4.94088	89	91.7932	5.20037		1781	1765.13	100
	27.8	70	67.0228	3.72812	99	94.0883	5.23364	88	83.1721	4.64986	83	87.302	4.85615	84	90.2345	5.0447		1883	1788.7	100
	31.3	65	66.6182	3.68217	86	92.4707	5.11111	89	84.3377	4.69126	74	84.6416	4.67838	81	88.3876	4.91654		1834	1797.76	100
	34.8	72	67.6946	3.75879	96	93.1765	5.1737	72	81.8701	4.52519	95	86.7133	4.81482	88	88.3101	4.88115		1855	1809.21	100
	38.3	64	66.9557	3.73517	90	92.5412	5.16248	80	81.4961	4.52513	91	87.5706	4.88519	92	89.0481	4.94446		1768	1800.97	100
	41.8	57	64.9645	3.63528	96	93.233	5.21712	88	82.7969	4.61888	74	84.8565	4.74839	101	91.4385	5.10096		1759	1792.57	100
	45.3	82	68.3716	3.84705	95	93.5864	5.26581	81	82.4375	4.61303	89	85.6852	4.82123	92	91.5508	5.12299		1765	1787.06	100
	48.7	65	67.6973	3.80622	76	90.0691	5.06405	90	83.95	4.7236	95	87.5482	4.92231	93	91.8406	5.16758		1738	1777.25	100
	52.2	78	69.7578	3.91178	83	88.6553	4.97148	82	83.56	4.69808	83	86.6385	4.85839	98	93.0725	5.23291		1784	1778.6	100
	55.7	70	69.8063	3.92871	87	88.3242	4.97091	89	84.648	4.74676	91	87.5108	4.92513	79	90.258	5.06135		1802	1783.28	100
	59.2	71	70.045	3.94785	89	88.4594	4.98571	74	82.5184	4.64416	97	89.4087	5.03921	81	88.4064	4.97553		1751	1776.82	100
	62.7	79	71.836	4.04162	95	89.7675	5.05048	78	81.6147	4.59994	89	89.3269	5.02569	94	89.5251	5.04578		1764	1774.26	100
	66.1	61	69.6688	3.91899	99	91.614	5.15344	86	82.4918	4.64113	103	92.0615	5.17862	87	89.0201	5.00843		1790	1777.41	100
	69.6	67	69.135	3.88491	92	91.6912	5.15241	78	81.5934	4.58977	94	92.4492	5.195	95	90.2161	5.0748		1779	1777.73	100
	73.1	71	69.508	3.89474	79	89.153	4.9955	80	81.2747	4.56707	102	94.3594	5.28724	95	91.1729	5.12328		1787	1779.58	100
	76.6	59	67.4064	3.7558	89	89.1224	4.96578	85	82.0198	4.59581	82	91.8875	5.11985	99	92.7383	5.1964		1805	1784.66	100
	80.1	69	67.7251	3.77512	85	88.2979	4.92189	71	79.8158	4.44723	93	92.11	5.13438	90	92.1906	5.13674		1835	1794.73	100
	83.5	73	68.7801	3.84378	91	88.8383	4.96473	83	80.4527	4.48458	86	90.888	5.07928	97	93.1525	5.19249		1791	1793.99	100
	87	80	71.0241	3.98271	93	89.6707	5.02833	90	82.3621	4.60281	94	91.5104	5.13149	106	95.722	5.34943		1771	1789.39	100
	90.5	69	70.6193	3.94643	94	90.5365	5.05947	91	84.0897	4.71537	89	91.0083	5.08583	100	96.5776	5.41564		1759	1783.31	100
	94	73	71.0954	3.95203	95	91.4292	5.08234	98	86.8718	4.85467	89	90.6067	5.03662	94	96.0621	5.36825		1814	1789.45	100
	97.5	63	69.4763	3.86373	98	92.7434	5.15766	89	87.2974	4.85266	89	90.2853	5.02096	105	97.8497	5.43924		1837	1798.96	100
	100.9	71	69.7811	3.88594	85	91.1947	5.07841	83	86.4379	4.807	82	88.6283	4.93549	100	98.2797	5.46555		1795	1798.17	100
Protein injection	196.1	71	70.0249	3.89333	238	120.556	6.7028	82	85.5503	4.76409	86	88.1026	4.89844	93	97.2238	5.41415		1786	1795.73	100
	199.6	69	69.8199	3.88046	247	145.845	8.10577	77	83.8403	4.66145	73	85.0821	4.7287	88	95.379	5.303		1810	1798.59	100
	203.1	70	69.8559	3.86026	274	171.476	9.47581	90	85.0722	4.72815	73	82.6657	4.56813	116	99.5032	5.5302		1802	1799.27	100
	206.6	68	69.4847	3.85321	266	190.381	10.5574	76	83.2578	4.60085	85	83.1325	4.61004	103	100.203	5.53723		1851	1809.62	100
	210.1	72	69.9878	3.8877	266	205.504	11.4154	180	102.606	5.68994	96	85.706	4.76083	95	99.1621	5.49895		1778	1803.29	100
	213.6	66	69.1902	3.85593	296	223.604	12.4613	190	120.085	6.67052	78	84.1648	4.69045	95	98.3297	5.46205		1788	1800.23	100
	217.1	61	67.5522	3.769	294	237.683	13.2613	185	133.068	7.41579	112	89.7319	5.00649	99	98.4637	5.48732		1771	1794.39	100
	220.6	65	67.0417	3.72444	328	255.746	14.2077	179	142.254	7.93693	123	96.3855	5.35461	113	101.371	5.65588		1784	1792.31	100
	224.1	60	65.6334	3.65231	315	267.597	14.891	200	153.804	8.54441	132	103.508	5.75994	119	104.897	5.82744		1831	1800.05	100
	227.6	72	66.9067	3.68829	336	281.278	15.5057	205	164.043	9.12851	125	107.807	5.94294	113	106.517	5.92739		1785	1797.04	100
	231.1	67	66.9254	3.70567	343	293.622	16.2579	194	170.034	9.37328	130	112.245	6.21505	115	108.214	5.96539		1882	1814.03	100
	234.6	68	67.1403	3.71347	332	301.298	16.6645	206	177.227	9.81312	114	112.596	6.2276	138	114.171	6.32168		1774	1806.02	100
	238.1	76	68.9122	3.84209	356	312.238	17.4083	215	184.782	10.2201	131	116.277	6.48283	117	114.737	6.346		1816	1808.02	100
	241.6	71	69.3298	3.86003	370	323.791	18.0275	220	191.826	10.6949	144	121.822	6.78259	126	116.99	6.52255		1736	1793.62	100
	245.1	56	66.6638	3.73744	366	332.232	18.6263	218	197.06	10.9716	137	124.857	7.00001	118	117.192	6.52481		1806	1796.09	100
	248.6	66	66.5311	3.76235	382	342.186	19.3507	215	200.648	11.2492	158	131.486	7.43556	148	123.353	6.91569		1734	1783.67	100
	252.1	70	67.2249	3.76595	387	351.149	19.6714	246	209.719	11.8596	159	136.989	7.67413	166	131.883	7.45799		1707	1768.34	100
	255.6	79	69.5799	3.89224	400	360.919	20.1895	231	213.975	11.9869	152	139.991	7.83097	149	135.306	7.57987		1852	1785.07	100
	259.1	55	66.6639	3.70906	403	369.335	20.5492	243	219.78	12.2943	152	142.393	7.92248	136	135.445	7.57667		1798	1787.66	100
	262.5	63	65.9311	3.66109	381	371.668	20.6384	236	223.024	12.4087	155	144.914	8.04694	149	138.156	7.68675		1836	1797.33	100
	266	67	66.1449	3.67862	418	380.935	21.1855	221	222.619	12.3618	155	146.931	8.17153	172	144.925	8.04753		1815	1800.86	100
	269.5	64	65.7159	3.66827	447	394.148	22.0013	262	230.495	12.8189	180	153.545	8.5709	162	148.34	8.24986		1787	1798.09	100
	273	65	65.5727	3.67812	447	404.718	22.7016	265	237.396	13.2515	167	156.236	8.76364	154	149.472	8.34353		1765	1791.47	100
	276.5	71	66.6582	3.73138	434	410.574	22.9831	292	248.317	13.9287	177	160.389	8.97822	168	153.177	8.59207		1748	1782.78	100
	280	94	72.1266	4.03091	439	416.26	23.2633	272	253.054	14.1654	179	164.111	9.17161	160	154.542	8.65093		1801	1786.42	100
	283.5	62	70.1012	3.88444	471	427.208	23.6723	295	261.443	14.6112	172	165.689	9.18112	176	158.834	8.87667		1801	1789.34	100
	287	61	68.281	3.79943	446	430.966	23.9807	284	265.954	14.737	192	170.951	9.51242	171	161.267	8.93609		1866	1804.67	100
	290.5	65	67.6248	3.74672	483	441.373	24.454	294	271.563	15.1109	183	173.361	9.60497	188	166.613	9.27106		1767	1797.14	100
	294	75	69.0998	3.82163	474	447.898	24.7714	297	276.651	15.3277	201	178.889	9.89359	171	167.491	9.27974		1836	1804.91	100
	297.5	73	69.8799	3.85586	491	456.519	25.19	317	284.721	15.7467	207	184.511	10.181	173	168.593	9.32416		1821	1808.13	100
	301	70	69.9039	3.84248	496	464.415	25.5279	293	286.376	15.8018	183	184.209	10.1256	187	172.274	9.50582		1829	1812.3	100
	304.5	61	68.1231	3.76248	513	474.132	26.1866	307	290.501	15.9683	209	189.167	10.4478	192	176.219	9.68642		1847	1819.24	100
	308	71	68.6985	3.78364	514	482.106	26.5524	302	292.801	16.1716	226	196.534	10.8243	188	178.575	9.86281		1776	1810.59	100
	311.5	62	67.3588	3.73274	525	490.684	27.1917	329	300.041	16.525	221	201.427	11.1622	181	179.06	9.86192		1836	1815.67	100
	315	66	67.087	3.72948	494	491.348	27.3148	317	303.433	16.815	218	204.742	11.3819	178	178.848	9.91102		1760	1804.54	100
	318.5	59	65.4696	3.6472	521	497.278	27.7025	337	310.146	17.2415	207	205.193	11.431	199	182.879	10.1665		1776	1798.83	100
	322	76	67.5757	3.78776	518	501.422	28.1058	318	311.717	17.3652	199	203.955	11.4321	189	184.103	10.2561		1780	1795.07	100
	325.4	66	67.2606	3.76506	558	512.738	28.7016	311	311.573	17.4644	222	207.564	11.6188	192	185.682	10.4079		1740	1784.05	100
	328.9	59	65.6084	3.68762	548	519.79	29.2156	330	315.259	17.6473	236	213.251	11.9861	203	189.146	10.5879		1796	1786.44	100
	332.4	66	65.6868	3.69375	545	524.832	29.5128	350	322.207	18.1101	233	217.201	12.2138	196	190.517	10.7083		1750	1779.15	100
	335.9	74	67.3494	3.80321	549	529.666	29.9101	349	327.566	18.4199	234	220.561	12.455	204	193.213	10.8649		1775	1778.32	100
	339.4	72	68.2795	3.85089	594	542.533	30.5982	362	334.453	18.8865	237	223.848	12.6248	231	200.771	11.3375		1741	1770.86	100
	342.9	66	67.8236	3.81832	567	547.426	30.8189	358	339.162	19.1283	226	224.279	12.6264	196	199.817	11.2694		1782	1773.09	100
	346.4	79	70.0589	3.9288	597	557.341	31.2548	362	343.73	19.3512	246	228.623	12.8208	203	200.453	11.2851		1789	1776.27	100
	349.9	63	68.6471	3.83081	598	565.473	31.5559	379	350.784	19.6714	232	229.298	12.7959	220	204.363	11.4603		1811	1783.22	100
	353.4	53	65.5177	3.65046	598	571.978	31.869	383	357.227	19.9348	240	231.439	12.8951	207	204.89	11.4338		1827	1791.97	100
	356.9	56	63.6142	3.53604	642	585.983	32.5723	385	362.782	20.2132	264	237.951	13.2267	229	209.712	11.6846		1806	1794.78	100
	360.4	64	63.6913	3.54231	643	597.386	33.2247	395	369.225	20.5237	232	236.761	13.1679	226	212.97	11.8381		1816	1799.02	100
	363.9	65	63.9531	3.55252	612	600.309	33.3465	400	375.38	20.8774	255	240.409	13.3544	214	213.176	11.8562		1794	1798.02	100
	367.4	66	64.3624	3.58731	637	607.647	33.8678	400	380.304	21.1255	256	243.527	13.5732	209	212.341	11.7953		1809	1800.21	100
	370.9	68	65.09	3.64826	648	615.718	34.5107	381	380.443	21.2044	267	248.222	13.9127	235	216.872	12.0876		1770	1794.17	100
	374.4	69	65.872	3.7092	609	614.374	34.5949	410	386.355	21.655	274	253.377	14.2675	230	219.498	12.3028		1744	1784.14	100
	377.9	67	66.0976	3.7135	652	621.899	34.9396	393	387.684	21.8301	278	258.302	14.5119	247	224.998	12.6695		1743	1775.91	100
	381.4	81	69.0781	3.87091	639	625.319	35.0409	438	397.747	22.3462	279	262.441	14.7064	237	227.399	12.7757		1796	1779.93	100
	384.9	56	66.4624	3.72165	636	627.456	35.1352	411	400.398	22.437	286	267.153	14.9596	245	230.919	12.94		1803	1784.54	100
	388.3	63	65.77	3.67951	640	629.964	35.2434	401	400.518	22.4275	276	268.923	15.0449	229	230.535	12.9091		1791	1785.83	100
	391.8	60	64.616	3.60626	681	640.172	35.7284	414	403.214	22.5579	281	271.338	15.1435	238	232.028	12.9808		1794	1787.47	100
	395.3	70	65.6928	3.65078	677	647.537	35.9859	426	407.772	22.758	257	268.47	14.9198	244	234.423	13.0833		1809	1791.77	100
	398.8	64	65.3542	3.6455	652	648.43	36.1699	410	408.217	22.6861	277	270.176	15.0706	239	235.338	13.0786		1830	1799.42	100
	402.3	68	65.8834	3.68725	668	652.344	36.5093	464	419.374	23.393	277	271.541	15.1972	255	239.27	13.3467		1766	1792.74	100
	405.8	53	63.3067	3.55929	643	650.475	36.5717	444	424.299	23.7465	280	273.233	15.362	248	241.016	13.4888		1763	1786.79	100
	409.3	80	66.6454	3.74054	682	656.78	36.8625	451	429.639	24.1556	292	276.986	15.5461	269	246.613	13.8653		1746	1778.63	100
	412.8	59	65.1163	3.64805	710	667.424	37.3915	452	434.111	24.365	284	278.389	15.5963	265	250.29	14.0478		1794	1781.7	100
	416.3	67	65.493	3.67325	680	669.939	37.5743	435	434.289	24.3304	310	284.711	15.9684	260	252.232	14.131		1798	1784.96	100
	419.8	62	64.7944	3.63324	700	675.951	37.9029	439	435.231	24.4105	303	288.369	16.1698	252	252.186	14.1441		1775	1782.97	100
	423.3	56	63.0355	3.54072	708	682.361	38.3284	444	436.985	24.5032	310	292.695	16.4408	280	257.749	14.4528		1785	1783.38	100
	426.8	64	63.2284	3.56088	742	694.289	39.1007	487	446.988	25.1074	281	290.356	16.3522	256	257.399	14.4582		1768	1780.3	100
	430.3	69	64.3827	3.63557	710	697.431	39.3826	468	451.19	25.41	313	294.885	16.6516	266	259.119	14.593		1757	1775.64	100
	433.8	56	62.7062	3.51152	722	702.345	39.331	450	450.952	25.4644	318	299.508	16.7723	267	260.695	14.721		1752	1770.91	100
	437.3	69	63.965	3.57269	728	707.476	39.5153	444	449.562	25.1752	338	307.206	17.1587	247	257.956	14.4454		1845	1785.73	100
	440.8	61	63.372	3.54487	727	711.381	39.7929	474	454.449	25.3828	312	308.165	17.238	267	259.765	14.5089		1809	1790.38	100
	444.3	59	62.4976	3.49507	730	715.105	39.991	495	462.56	25.8745	309	308.332	17.2429	285	264.812	14.8129		1777	1787.71	100
	447.8	51	60.1981	3.34409	734	718.884	39.935	498	469.648	26.2642	314	309.466	17.1913	261	264.05	14.7665		1790	1788.17	100
	451.2	65	61.1584	3.40771	722	719.507	40.0905	466	468.918	26.0491	327	312.973	17.4386	264	264.04	14.6678		1848	1800.13	100
	454.7	72	63.3268	3.51666	731	721.806	40.0833	504	475.935	26.5188	337	317.778	17.6468	303	271.832	15.1463		1773	1794.71	100
	458.2	56	61.8614	3.41472	744	726.244	40.0883	513	483.348	26.8412	318	317.822	17.5436	256	268.665	14.9195		1825	1800.76	100
	461.7	53	60.0891	3.31821	741	729.196	40.2673	478	482.278	26.6215	345	323.258	17.8508	317	278.332	15.3638		1855	1811.61	100
	465.2	49	57.8713	3.21666	761	735.556	40.8844	518	489.422	27.0266	333	325.206	18.0759	283	279.266	15.4215		1808	1810.89	100
	468.7	55	57.297	3.19901	747	737.845	41.1953	479	487.338	27.0877	348	329.765	18.4114	281	279.613	15.5417		1752	1799.11	100
	472.2	56	57.0376	3.19848	745	739.276	41.4562	515	492.87	27.5179	350	333.812	18.7191	274	278.49	15.5486		1759	1791.09	100
	475.7	57	57.0301	3.19744	739	739.221	41.445	475	489.296	27.4381	334	333.85	18.7176	298	282.392	15.8356		1752	1783.27	100
	479.2	64	58.4241	3.27215	717	734.777	41.1526	529	497.237	27.878	340	335.08	18.7668	269	279.714	15.6824		1785	1783.62	100
	482.7	48	56.3393	3.15875	768	741.421	41.5689	545	506.79	28.3837	357	339.464	19.0326	280	279.771	15.6691		1793	1785.49	100
	486.2	75	60.0714	3.37049	747	742.537	41.6623	557	516.832	28.977	329	337.371	18.9292	289	281.617	15.7893		1776	1783.59	100
	489.7	53	58.6571	3.28387	774	748.83	41.9226	518	517.065	29.0115	375	344.897	19.3087	292	283.693	15.9175		1777	1782.28	100
	493.2	62	59.3257	3.30142	779	754.864	42.0074	496	512.852	28.7116	325	340.917	18.9717	324	291.755	16.3336		1802	1786.22	100
	496.7	61	59.6606	3.32337	756	755.091	42.0621	532	516.682	28.7528	353	343.334	19.1253	308	295.004	16.4167		1840	1796.98	100
	500.2	69	61.5285	3.40813	779	759.873	42.0902	518	516.945	28.7963	352	345.067	19.1136	297	295.403	16.4553		1788	1795.18	100
	503.7	54	60.0228	3.30181	807	769.298	42.3185	549	523.356	28.9893	356	347.254	19.1022	325	301.322	16.6906		1846	1805.35	100
	507.2	62	60.4182	3.3482	780	771.439	42.7508	514	521.485	28.6865	366	351.003	19.4515	303	301.658	16.594		1868	1817.88	100
	510.7	48	57.9346	3.20187	763	769.751	42.5418	541	525.388	29.1154	374	355.602	19.653	275	296.326	16.4215		1751	1804.5	100
	514.1	64	59.1477	3.31858	817	779.201	43.7183	517	523.71	28.9439	387	361.882	20.304	338	304.661	16.8377		1829	1809.4	100
	517.6	63	59.9181	3.34952	811	785.561	43.9141	545	527.968	29.6225	364	362.306	20.2535	274	298.529	16.7494		1674	1782.32	100
	521.1	62	60.3345	3.37765	788	786.048	44.0046	544	531.175	29.6935	361	362.044	20.268	313	301.423	16.85		1815	1788.86	100
	524.6	55	59.2676	3.31062	862	801.239	44.7562	525	529.94	29.6671	356	360.836	20.1558	321	305.338	17.0935		1776	1786.29	100
	528.1	65	60.4141	3.3918	801	801.191	44.9808	558	535.552	29.9153	369	362.468	20.3499	324	309.071	17.2643		1806	1790.23	100
	531.6	69	62.1313	3.47929	808	802.553	44.9422	539	536.241	30.1059	401	370.175	20.7294	329	313.057	17.5758		1745	1781.18	100
	535.1	57	61.105	3.43403	786	799.242	44.9165	548	538.593	30.1607	403	376.74	21.1723	307	311.845	17.463		1804	1785.75	100
	538.6	57	60.284	3.37817	809	801.194	44.8969	564	543.675	30.5539	375	376.392	21.0921	344	318.276	17.8867		1754	1779.4	100
	542.1	65	61.2272	3.41515	859	812.755	45.334	573	549.54	30.7949	391	379.313	21.1574	320	318.621	17.8547		1805	1784.52	100
	545.6	55	59.9818	3.34561	844	819.004	45.6817	572	554.032	30.9029	372	377.851	21.0754	331	321.097	17.9102		1826	1792.81	100
	549.1	58	59.5854	3.34096	811	817.403	45.8319	579	559.025	31.1808	400	382.281	21.4345	333	323.477	18.0426		1793	1792.85	100
	552.6	63	60.2683	3.36961	824	818.723	45.7749	584	564.02	31.6247	407	387.224	21.6498	350	328.782	18.4348		1746	1783.48	100
	556.1	66	61.4147	3.41825	829	820.778	45.6834	582	567.616	31.7355	350	379.78	21.138	307	324.426	18.1387		1809	1788.58	100
	559.6	71	63.3317	3.51973	853	827.222	45.9738	597	573.493	31.9198	406	385.024	21.3981	337	326.94	18.197		1829	1796.67	100
	563.1	65	63.6654	3.5558	832	828.178	46.2548	574	573.594	31.8781	398	387.619	21.649	334	328.352	18.2485		1810	1799.33	100
	566.6	69	64.7323	3.61962	830	828.542	46.3294	589	576.676	32.2081	393	388.695	21.7346	345	331.682	18.5249		1755	1790.47	100
	570.1	59	63.5858	3.54259	839	830.634	46.2775	611	583.54	32.6297	406	392.156	21.8484	330	331.346	18.5278		1780	1788.37	100
	573.6	60	62.8687	3.50415	873	839.107	46.7699	599	586.632	32.6833	430	399.725	22.2797	308	326.676	18.2003		1821	1794.9	100
	577	66	63.4949	3.55178	874	846.086	47.3283	609	591.106	32.9469	379	395.58	22.1279	358	332.941	18.5574		1791	1794.12	100
	580.5	73	65.396	3.65145	851	847.069	47.297	587	590.285	33.0193	382	392.864	21.936	362	338.753	18.9491		1762	1787.7	100
	584	63	64.9168	3.60495	888	855.255	47.494	580	588.228	32.8443	392	392.691	21.8069	332	337.402	18.8392		1804	1790.96	100
	587.5	50	61.9334	3.46847	853	854.804	47.8718	577	585.982	32.5407	399	393.953	22.0626	340	337.922	18.7655		1840	1800.77	100
	591	56	60.7467	3.38217	925	868.843	48.3741	598	588.386	32.9515	389	392.962	21.8788	330	336.337	18.836		1725	1785.61	100
	594.5	65	61.5974	3.44298	864	867.874	48.5098	629	596.509	33.2115	424	399.17	22.3116	339	336.87	18.7557		1838	1796.09	100
	598	71	63.4779	3.53863	866	867.5	48.3595	609	599.007	33.4814	423	403.936	22.5177	351	339.696	18.9873		1761	1789.07	100
	601.5	60	62.7823	3.49162	864	866.8	48.2068	592	597.606	33.314	424	407.949	22.6879	359	343.557	19.1518		1813	1793.86	100
	605	61	62.4259	3.47028	868	867.04	48.1992	607	599.484	33.3401	409	408.159	22.6898	337	342.245	19.0339		1815	1798.09	100
	608.5	72	64.3407	3.58186	902	874.032	48.6575	612	601.988	33.4648	419	410.327	22.843	361	345.996	19.2341		1802	1798.87	100
	612	56	62.6726	3.486	855	870.225	48.4041	623	606.19	33.7467	424	413.062	22.9755	357	348.197	19.3842		1786	1796.29	100
	615.5	65	63.138	3.5052	934	882.98	49.0199	625	609.952	33.927	420	414.449	23.0087	373	353.158	19.6435		1804	1797.84	100
	619	69	64.3104	3.56485	893	884.984	49.0564	585	604.962	33.5853	455	422.56	23.4233	356	353.726	19.6376		1815	1801.27	100
	622.5	62	63.8483	3.55818	896	887.187	49.4417	617	607.369	33.6676	437	425.448	23.7096	367	356.381	19.7549		1815	1804.02	100
	626	72	65.4787	3.63946	912	892.15	49.5879	623	610.495	34.022	431	426.558	23.7091	323	349.705	19.4885		1756	1794.41	100
	629.5	62	64.7829	3.63031	900	893.72	50.0823	611	610.596	33.9384	418	424.846	23.8075	359	351.564	19.5408		1818	1799.13	100
	633	67	65.2264	3.63661	926	900.176	50.1881	621	612.677	34.3332	424	424.677	23.6773	356	352.451	19.7506		1726	1784.5	100
	636.5	64	64.9811	3.6386	952	910.541	50.9855	657	621.542	34.6532	453	430.342	24.0969	367	355.361	19.8127		1830	1793.6	100
	639.9	66	65.1849	3.65405	942	916.833	51.3947	620	621.233	34.7858	431	430.473	24.1309	364	357.089	19.9951		1755	1785.88	100
	643.4	64	64.9479	3.65507	918	917.066	51.6097	663	629.587	35.2926	470	438.379	24.6706	356	356.871	20.005		1776	1783.91	100
	646.9	69	65.7583	3.69192	927	919.053	51.5991	624	628.469	35.3684	427	436.103	24.4845	355	356.497	20.0626		1749	1776.92	100
	650.4	61	64.8067	3.61098	943	923.842	51.4758	649	632.575	35.5152	472	443.282	24.6994	364	357.997	20.0993		1798	1781.14	100
	653.9	70	65.8453	3.65651	911	921.274	51.16	652	636.46	35.4631	457	446.026	24.7686	358	357.998	19.9474		1849	1794.71	100
	657.4	61	64.8763	3.61103	937	924.419	51.4534	689	646.968	35.9273	434	443.621	24.692	366	359.598	19.9691		1825	1800.77	100
	660.9	74	66.701	3.73321	959	931.335	52.1262	660	649.575	36.1555	441	443.097	24.7998	376	362.879	20.1979		1780	1796.62	100
	664.4	67	66.7608	3.75155	946	934.268	52.5001	669	653.46	36.5737	456	445.677	25.0443	357	361.703	20.2443		1747	1786.69	100
	667.9	57	64.8086	3.64207	929	933.215	52.4442	650	652.768	36.6815	443	445.142	25.0158	367	362.762	20.385		1751	1779.55	100
	671.4	64	64.6469	3.64012	915	929.572	52.3421	675	657.214	36.9337	444	444.913	25.0521	387	367.61	20.6587		1779	1779.44	100
	674.9	68	65.3175	3.67869	925	928.657	52.3021	634	652.571	36.7448	437	443.331	24.9685	400	374.088	21.064		1762	1775.95	100
	678.4	73	66.854	3.75574	964	935.726	52.5674	665	655.057	36.8929	459	446.465	25.0816	405	380.27	21.4169		1774	1775.56	100
	681.9	70	67.4832	3.78388	918	932.181	52.2687	666	657.246	36.9229	445	446.172	25.0175	392	382.616	21.4947		1798	1780.05	100
	685.4	68	67.5866	3.7835	907	927.145	51.9015	667	659.197	36.9621	437	444.337	24.874	398	385.693	21.6263		1797	1783.44	100
	688.9	62	66.4693	3.72903	959	933.516	52.3717	645	656.357	36.7429	491	453.67	25.4516	370	382.554	21.4154		1798	1786.35	100
	692.4	67	66.5754	3.71103	942	935.213	52.1304	634	651.886	36.5718	478	458.536	25.5596	405	387.044	21.7137		1767	1782.48	100
	695.9	58	64.8603	3.60217	976	943.37	52.3923	677	656.909	36.6173	507	468.229	26.0042	381	385.835	21.5071		1840	1793.99	100
	699.4	64	64.6883	3.58013	961	946.896	52.4053	674	660.327	36.6728	468	468.183	25.9113	399	388.468	21.5745		1827	1800.59	100
	702.8	70	65.7506	3.65546	951	947.717	52.6891	682	664.662	36.7852	455	465.546	25.8824	398	390.374	21.605		1832	1806.87	100
	706.3	56	63.8005	3.53004	965	951.173	52.6279	666	664.929	36.9673	447	461.837	25.5532	381	388.499	21.5989		1766	1798.7	100
	709.8	67	64.4404	3.56993	961	953.139	52.803	694	670.743	37.1118	490	467.47	25.8974	420	394.8	21.844		1842	1807.36	100
	713.3	77	66.9523	3.7153	964	955.311	53.0119	683	673.195	37.2943	452	464.376	25.769	403	396.44	21.9624		1796	1805.09	100
	716.8	65	66.5618	3.70147	962	956.649	53.1987	675	673.556	37.3768	480	467.501	25.9975	379	392.952	21.8056		1790	1802.07	100
	720.3	58	64.8495	3.63628	963	957.919	53.713	717	682.245	37.9393	483	470.6	26.3878	396	393.561	21.8857		1783	1798.25	100
	723.8	56	63.0796	3.49138	1015	969.335	53.6516	736	692.996	38.858	463	469.08	25.963	407	396.249	22.2187		1724	1783.4	100
	727.3	61	62.6637	3.47402	955	966.468	53.5802	669	688.197	38.0909	485	472.264	26.1819	352	387.399	21.4421		1900	1806.72	100
	730.8	66	63.3309	3.50277	967	966.575	53.4603	674	685.357	37.9956	483	474.411	26.2392	425	394.919	21.894		1792	1803.78	100
	734.3	67	64.0647	3.53867	990	971.26	53.6484	656	679.486	37.5817	480	475.529	26.2663	396	395.136	21.8546		1825	1808.02	100
	737.8	74	66.0518	3.64497	976	972.208	53.6499	700	683.589	37.7586	526	485.623	26.7984	412	398.508	22.012		1820	1810.42	100
	741.3	59	64.6414	3.58103	964	970.566	53.7678	675	681.871	37.628	491	486.699	26.9623	420	402.807	22.2283		1819	1812.13	100
	744.8	57	63.1132	3.49176	981	972.653	53.8125	667	678.897	37.6098	533	495.959	27.4392	401	402.445	22.2948		1777	1805.11	100
	748.3	72	64.8905	3.60786	992	976.522	54.2938	713	685.717	37.9376	505	497.767	27.6754	404	402.756	22.2827		1817	1807.49	100
	751.8	61	64.1124	3.5684	951	971.418	54.0677	728	694.174	38.5955	505	499.214	27.7855	425	407.205	22.6403		1763	1798.59	100
	755.3	67	64.6899	3.62056	1018	980.734	54.8897	730	701.339	39.0355	517	502.771	28.1391	410	407.764	22.6955		1789	1796.67	100
	758.8	60	63.7519	3.56956	960	976.587	54.6805	699	700.871	39.2263	511	504.417	28.243	402	406.611	22.7572		1747	1786.74	100
	762.3	65	64.0016	3.57712	967	974.67	54.4754	684	697.497	39.0538	494	502.333	28.076	412	407.689	22.8271		1783	1785.99	100
	765.7	62	63.6012	3.54808	988	977.336	54.522	731	704.198	39.3584	494	500.667	27.9304	399	405.951	22.6891		1802	1789.19	100
	769.2	58	62.481	3.49009	938	969.469	54.1529	713	705.958	39.3828	496	499.733	27.9143	431	410.961	22.926		1806	1792.55	100
	772.7	64	62.7848	3.50519	997	974.975	54.4316	723	709.366	39.624	481	495.987	27.6903	408	410.369	22.9225		1781	1790.24	100
	776.2	59	62.0278	3.4848	940	967.98	54.3823	711	709.693	39.6212	517	500.189	28.1012	412	410.695	22.9286		1795	1791.19	100
	779.7	56	60.8223	3.41054	994	973.184	54.5701	715	710.755	39.931	517	503.551	28.236	394	407.356	22.8857		1735	1779.96	100
	783.2	62	61.0578	3.41584	1006	979.747	54.8113	691	706.804	39.6332	504	503.641	28.1759	455	416.885	23.3763		1797	1783.36	100
	786.7	58	60.4463	3.38598	1030	989.798	55.4449	730	711.443	39.8012	509	504.713	28.2722	419	417.308	23.346		1804	1787.49	100
	790.2	68	61.957	3.47887	1035	998.838	56.0844	702	709.554	39.7466	520	507.77	28.5111	455	424.846	23.7983		1776	1785.19	100
	793.7	62	61.9656	3.47933	999	998.871	56.086	739	715.443	40.1719	557	517.616	29.0638	429	425.677	23.9016		1764	1780.95	100
	797.2	62	61.9725	3.48401	982	995.496	55.9654	730	718.355	40.3352	507	515.493	28.9803	417	423.942	23.8041		1781	1780.96	100
	800.7	55	60.578	3.4059	999	996.197	56.0097	736	721.884	40.5833	550	522.394	29.3708	431	425.353	23.9128		1770	1778.77	100
	804.2	67	61.8624	3.4764	1033	1003.56	56.3957	705	718.507	40.397	522	522.316	29.3519	428	425.883	23.9446		1778	1778.62	100
	807.7	61	61.6899	3.46418	1042	1011.25	56.7862	698	714.406	40.1466	561	530.052	29.7649	426	425.906	23.9341		1783	1779.49	100
	811.2	53	59.9519	3.36273	1010	1011	56.7072	711	713.725	40.079	550	534.042	29.9546	436	427.925	24.03		1786	1780.79	100
	814.7	74	62.7615	3.50297	1025	1013.8	56.584	727	716.38	40.182	556	538.434	30.0521	408	423.94	23.779		1791	1782.84	100
	818.2	65	63.2092	3.52507	1020	1015.04	56.6069	785	730.104	40.7499	525	535.747	29.8777	431	425.352	23.7405		1827	1791.67	100
	821.7	68	64.1674	3.57856	992	1010.43	56.3508	705	725.083	40.4366	541	536.797	29.9367	428	425.882	23.7507		1799	1793.13	100
	825.2	59	63.1339	3.52962	1030	1014.34	56.7089	707	721.466	40.2355	538	537.038	30.0242	462	433.105	24.1539		1793	1793.11	100
	828.6	61	62.7071	3.50564	1025	1016.48	56.8261	709	718.973	40.1956	519	533.43	29.8214	446	435.684	24.3578		1771	1788.69	100
	832.1	69	63.9657	3.58392	1016	1016.38	56.9465	730	721.178	40.3175	553	537.344	30.1067	449	438.347	24.5058		1789	1788.75	100
	835.6	67	64.5726	3.62963	1004	1013.9	56.9917	747	726.343	40.696	553	540.475	30.3802	410	432.678	24.2424		1769	1784.8	100
	839.1	76	66.858	3.75938	976	1006.32	56.5849	744	729.874	41.0263	533	538.98	30.3065	421	430.342	24.1896		1756	1779.04	100
	842.6	55	64.4864	3.6262	1014	1007.86	56.674	748	733.499	41.2442	529	536.984	30.1957	448	433.874	24.3964		1776	1778.43	100
	846.1	59	63.3892	3.53996	1057	1017.69	56.8326	755	737.8	41.488	543	538.187	30.055	446	436.299	24.534		1778	1778.35	100
	849.6	61	62.9113	3.5061	1050	1024.15	57.0766	772	744.64	41.5843	538	538.15	29.9915	411	431.239	24.0825		1840	1790.68	100
	853.1	62	62.7291	3.52159	1012	1021.72	57.359	742	744.112	41.4699	548	540.12	30.3221	439	432.791	24.1198		1809	1794.34	100
	856.6	66	63.3832	3.56603	1032	1023.78	57.599	713	737.889	41.4248	546	541.296	30.4541	467	439.633	24.6808		1729	1781.27	100
	860.1	68	64.3066	3.61083	1026	1024.22	57.5103	762	742.711	41.786	551	543.237	30.5029	455	442.707	24.9073		1762	1777.42	100
	863.6	62	63.8453	3.5833	1060	1031.38	57.8857	754	744.969	41.8302	546	543.789	30.52	451	444.365	24.9512		1795	1780.93	100
	867.1	59	62.8762	3.53317	1018	1028.7	57.8053	729	741.775	41.6319	565	548.032	30.7952	436	442.692	24.846		1785	1781.75	100
	870.6	61	62.501	3.51271	1045	1031.96	57.9988	742	741.82	41.6847	549	548.225	30.8117	494	452.954	25.4526		1771	1779.6	100
	874.1	58	61.6008	3.46886	1014	1028.37	57.9094	747	742.856	41.7504	537	545.98	30.7452	452	452.763	25.4464		1778	1779.28	100
	877.6	63	61.8806	3.47359	1039	1030.5	57.8456	766	747.485	42.0923	566	549.984	30.8727	431	448.41	25.2509		1762	1775.82	100
	881.1	54	60.3045	3.40517	1016	1027.6	58.0246	719	741.788	41.6394	541	548.187	30.9541	463	451.328	25.3348		1804	1781.46	100
	884.6	58	59.8436	3.39563	1030	1028.08	58.3348	755	744.43	42.0353	588	556.15	31.5569	445	450.063	25.4134		1729	1770.97	100
	888.1	53	58.4749	3.33209	1015	1025.46	58.4342	753	746.144	42.3375	569	558.72	31.8377	457	451.45	25.616		1728	1762.37	100
	891.5	63	59.3799	3.38363	1022	1024.77	58.3941	786	754.115	42.972	579	562.776	32.0685	438	448.76	25.5719		1725	1754.9	100
	895	53	58.1039	3.30599	1039	1027.62	58.4691	755	754.292	42.9816	561	562.421	32.0005	441	447.208	25.4831		1755	1754.92	100
	898.5	72	60.8831	3.45686	1057	1033.49	58.6802	769	757.234	43.085	573	564.537	32.0536	485	454.766	25.8752		1768	1757.54	100
	902	69	62.5065	3.53547	1032	1033.19	58.4391	767	759.187	43.1056	544	560.429	31.6988	474	458.613	26.0394		1776	1761.23	100
	905.5	76	65.2052	3.67315	1049	1036.36	58.3801	802	767.75	43.4252	550	558.343	31.4527	497	466.291	26.3742		1795	1767.98	100
	909	63	64.7642	3.65249	1059	1040.88	58.7026	766	767.4	43.2293	554	557.475	31.4398	481	469.232	26.4329		1804	1775.19	100
	912.5	60	63.8113	3.57063	1074	1047.51	58.6143	757	765.32	43.1616	560	557.98	31.2223	449	465.186	26.235		1765	1773.15	100
	916	63	63.6491	3.55761	1060	1050.01	58.6892	786	769.456	43.0557	585	563.384	31.4899	501	472.349	26.4307		1843	1787.12	100
	919.5	65	63.9193	3.58518	1038	1047.6	58.7592	752	765.965	42.813	619	574.507	32.2236	491	476.079	26.61		1797	1789.1	100
	923	58	62.7354	3.52664	1044	1046.88	58.85	745	761.772	42.7271	592	578.006	32.4923	445	469.863	26.3542		1758	1782.88	100
	926.5	57	61.5883	3.45048	1091	1055.71	59.1459	768	763.017	42.8926	592	580.805	32.5395	474	470.691	26.4596		1763	1778.9	100
	930	70	63.2707	3.56307	1056	1055.77	59.4551	805	771.414	43.2184	558	576.244	32.451	491	474.752	26.598		1809	1784.92	100
	933.5	54	61.4165	3.4644	1045	1053.61	59.4325	836	784.331	44.1693	592	579.395	32.6827	443	468.402	26.3779		1739	1775.74	100
	937	57	60.5332	3.42687	1057	1054.29	59.6847	801	787.665	44.4308	557	574.916	32.5467	477	470.122	26.5188		1761	1772.79	100
	940.5	65	61.4266	3.47603	1044	1052.23	59.5442	801	790.332	44.7417	564	572.733	32.4101	460	468.097	26.4996		1741	1766.43	100
	944	57	60.5413	3.42871	1074	1056.59	59.8389	826	797.466	45.1273	528	563.786	31.9296	476	469.678	26.5783		1770	1767.15	100
	947.5	53	59.033	3.33676	1014	1048.07	59.2406	777	793.372	44.932	597	570.429	32.2427	491	473.942	26.8414		1760	1765.72	100
	951	62	59.6264	3.37456	1071	1052.65	59.5751	744	783.498	44.2861	585	573.343	32.4484	495	478.154	27.027		1783	1769.17	100
	954.4	71	61.9011	3.50565	1032	1048.52	59.3812	817	790.198	44.7213	595	577.675	32.7155	448	472.123	26.7198		1758	1766.94	100
	957.9	63	62.1209	3.5053	1058	1050.42	59.272	765	785.159	44.466	590	580.14	32.7356	482	474.098	26.8497		1761	1765.75	100
	961.4	65	62.6967	3.54668	1095	1059.34	59.9253	796	787.327	44.4265	598	583.712	33.0198	472	473.679	26.7283		1798	1772.2	100
	964.9	53	60.7574	3.43882	1094	1066.27	60.35	817	793.262	44.8738	559	578.769	32.7579	483	475.543	26.9009		1750	1767.76	100
	968.4	68	62.2059	3.52472	1031	1059.21	60.0174	786	791.809	44.8158	583	579.615	32.8423	492	478.834	27.1017		1763	1766.81	100
	971.9	65	62.7647	3.53708	1116	1070.57	60.3317	795	792.447	44.9018	613	586.292	33.0403	486	480.268	27.213		1757	1764.85	100
	975.4	70	64.2118	3.61842	1074	1071.26	60.3667	820	797.958	44.9686	583	585.634	33.0012	460	476.214	26.8369		1813	1774.48	100
	978.9	59	63.1694	3.54513	1074	1071.81	60.1508	788	795.966	44.8537	601	588.707	33.0388	506	482.171	27.171		1775	1774.58	100
	982.4	59	62.3355	3.51207	1065	1070.44	60.3104	778	792.373	44.4687	598	590.566	33.2733	479	481.537	27.0243		1811	1781.87	100
	985.9	54	60.6684	3.41811	1095	1075.36	60.5864	761	786.098	44.2899	595	591.453	33.3229	526	490.43	27.6315		1747	1774.89	100
	989.4	58	60.1347	3.40566	1051	1070.48	60.6256	806	790.079	44.5136	615	596.162	33.7629	479	488.144	27.5024		1775	1774.91	100
	992.9	64	60.9078	3.45599	1060	1068.39	60.6217	822	796.463	45.1067	611	599.13	33.9954	491	488.715	27.6778		1729	1765.73	100
	996.4	59	60.5262	3.43449	1081	1070.91	60.7675	799	796.97	45.2211	597	598.704	33.9727	494	489.772	27.7903		1749	1762.38	100
	999.9	65	61.421	3.47159	1107	1078.13	60.9371	812	799.976	45.3937	618	602.563	34.0576	526	497.018	28.2027		1762	1762.31	100
	1003.4	52	59.5368	3.34891	1058	1074.1	60.4176	800	799.981	45.2159	581	598.25	33.6512	494	496.414	28.0579		1797	1769.25	100
	1006.9	54	58.4294	3.3014	1072	1073.68	60.6656	785	796.985	44.8299	589	596.4	33.698	514	499.931	28.1208		1812	1777.8	100
	1010.4	69	60.5435	3.40923	1049	1068.75	60.1815	799	797.388	45.0543	625	602.12	33.9056	496	499.145	28.2029		1738	1769.84	100
	1013.9	62	60.8348	3.41827	1073	1069.6	60.1	820	801.91	45.1559	607	603.096	33.8876	497	498.716	28.0829		1800	1775.87	100
	1017.3	52	59.0679	3.30698	1068	1069.28	59.8647	777	796.928	44.7789	625	607.477	34.0103	487	496.373	27.8909		1795	1779.7	100
	1020.8	66	60.4543	3.38808	1086	1072.62	60.1136	850	807.543	45.2112	595	604.982	33.9053	520	501.098	28.0545		1812	1786.16	100
	1024.3	75	63.3634	3.5765	1081	1074.3	60.6379	807	807.434	45.2515	608	605.585	34.1818	507	502.279	28.1495		1777	1784.33	100
	1027.8	67	64.0907	3.60886	1110	1081.44	60.8942	788	803.547	45.3556	615	607.468	34.2057	516	505.023	28.5056		1721	1771.66	100
	1031.3	61	63.4726	3.5963	1165	1098.15	62.2202	868	816.438	45.9725	653	616.575	34.9345	510	506.018	28.4932		1793	1775.93	100
	1034.8	61	62.9781	3.54456	1112	1100.92	61.9624	814	815.95	46.231	639	621.06	34.9547	487	502.215	28.455		1721	1764.94	100
	1038.3	63	62.9825	3.54231	1132	1107.14	62.2685	792	811.16	45.654	611	619.048	34.817	499	501.572	28.2297		1824	1776.75	100
	1041.8	68	63.986	3.58264	1106	1106.91	61.9769	863	821.528	46.2051	616	618.438	34.6269	515	504.257	28.3609		1783	1778	100
	1045.3	58	62.7888	3.54298	1131	1111.73	62.7314	800	817.223	45.7571	619	618.551	34.9029	521	507.606	28.4213		1818	1786	100
	1048.8	56	61.431	3.46762	1145	1118.38	63.1297	822	818.178	46.1673	624	619.64	34.9771	526	511.285	28.8502		1717	1772.2	100
	1052.3	57	60.5448	3.41011	1116	1117.91	62.9646	769	808.342	45.6288	610	617.712	34.7919	523	513.628	28.9929		1769	1771.56	100
	1055.8	65	61.4359	3.4357	1101	1114.52	62.328	804	807.474	45.48	633	620.77	34.7156	502	511.302	28.7985		1791	1775.45	100
	1059.3	65	62.1487	3.50029	1093	1110.22	62.529	835	812.979	45.4646	609	618.416	34.83	541	517.242	28.9259		1839	1788.16	100
	1062.8	62	62.1189	3.49175	1096	1107.38	62.2463	837	817.783	46.0586	638	622.333	34.9817	515	516.793	29.1065		1725	1775.53	100
	1066.3	70	63.6952	3.60957	1126	1111.1	62.9655	834	821.027	46.1504	640	625.866	35.4675	500	513.435	28.8605		1793	1779.02	100
	1069.8	62	63.3561	3.58533	1092	1107.28	62.6611	817	820.221	46.4815	625	625.693	35.408	519	514.548	29.1592		1707	1764.62	100
	1073.3	69	64.4849	3.64883	1110	1107.82	62.6854	836	823.377	46.595	643	629.154	35.6002	510	513.638	29.0668		1777	1767.09	100
	1076.8	66	64.7879	3.66775	1103	1106.86	62.6612	846	827.902	46.8462	657	634.723	35.9328	535	517.911	29.3056		1768	1767.28	100
	1080.3	72	66.2303	3.77955	1115	1108.49	63.2577	872	836.721	47.3682	662	640.179	36.5329	523	518.928	29.3774		1763	1766.42	100
	1083.8	70	66.9843	3.7937	1129	1112.59	63.0124	806	830.577	47.3983	671	646.343	36.6061	528	520.743	29.7171		1696	1752.34	100
	1087.3	64	66.3874	3.74449	1096	1109.27	62.567	826	829.662	46.9885	603	637.674	35.9672	542	524.994	29.7334		1819	1765.67	100
	1090.8	43	61.7099	3.45957	1116	1110.62	62.2631	845	832.729	46.969	674	644.94	36.1564	535	526.995	29.7245		1802	1772.94	100
	1094.3	66	62.5679	3.52059	1064	1101.29	61.968	874	840.983	47.147	613	638.552	35.9302	524	526.396	29.5107		1827	1783.75	100
	1097.8	62	62.4544	3.51666	1102	1101.44	62.0192	852	843.187	47.4447	655	641.841	36.1406	525	526.117	29.6037		1751	1777.2	100
	1101.3	64	62.7635	3.5269	1126	1106.35	62.1695	839	842.349	47.4307	663	646.073	36.3051	512	523.294	29.4654		1771	1775.96	100
	1104.8	76	65.4108	3.695	1114	1107.88	62.583	833	840.48	47.2294	644	645.658	36.4727	538	526.235	29.571		1794	1779.57	100
	1108.2	54	63.1286	3.58603	1115	1109.3	63.0141	898	851.984	48.1278	652	646.927	36.7488	516	524.188	29.6109		1733	1770.25	100
	1111.7	54	61.3029	3.47735	1091	1105.64	62.7164	846	850.787	48.3291	671	651.741	36.9694	489	517.15	29.3768		1721	1760.4	100
	1115.2	55	60.0423	3.40581	1094	1103.31	62.5838	829	846.43	48.0129	632	647.793	36.7451	532	520.12	29.5033		1773	1762.92	100
	1118.7	55	59.0339	3.33158	1124	1107.45	62.499	867	850.544	48.2458	648	647.834	36.5605	523	520.696	29.5357		1763	1762.94	100
	1122.2	61	59.4271	3.33718	1135	1112.96	62.4992	820	844.435	47.6557	636	645.468	36.2467	551	526.757	29.7275		1808	1771.95	100
	1125.7	57	58.9417	3.31467	1109	1112.17	62.5443	863	848.148	47.6284	663	648.974	36.496	541	529.606	29.7404		1816	1780.76	100
	1129.2	57	58.5533	3.3119	1110	1111.73	62.8821	870	852.518	47.9425	644	647.979	36.6511	542	532.084	29.9225		1768	1778.21	100
	1132.7	55	57.8427	3.26136	1129	1115.19	62.878	832	848.415	47.9882	635	645.383	36.3889	589	543.468	30.7397		1727	1767.97	100
	1136.2	74	61.0741	3.44962	1097	1111.55	62.7832	888	856.332	48.2829	606	637.507	36.008	540	542.774	30.6034		1796	1773.57	100
	1139.7	62	61.2593	3.46535	1148	1118.84	63.2912	829	850.865	48.059	641	638.205	36.1023	516	537.419	30.3548		1758	1770.46	100
	1143.2	69	62.8074	3.5621	1155	1126.07	63.8648	859	852.492	48.2242	623	635.164	36.0231	537	537.335	30.3963		1757	1767.77	100
	1146.7	57	61.646	3.49631	1085	1117.86	63.4004	862	854.394	48.4566	694	646.931	36.6914	531	536.068	30.4029		1745	1763.21	100
	1150.2	74	64.1168	3.63652	1112	1116.69	63.3352	847	852.915	48.3739	644	646.345	36.6588	523	533.455	30.2554		1763	1763.17	100
	1153.7	67	64.6934	3.68223	1136	1120.55	63.7796	853	852.932	48.3758	661	649.276	36.9556	512	529.164	30.0126		1763	1763.14	100
	1157.2	65	64.7547	3.6748	1118	1120.04	63.5618	839	850.146	48.3887	665	652.421	37.0246	537	530.731	30.2082		1732	1756.91	100
	1160.7	74	66.6038	3.77765	1123	1120.63	63.5602	827	845.517	47.9827	687	659.337	37.3964	544	533.385	30.2694		1783	1762.13	100
	1164.2	56	64.483	3.65119	1108	1118.11	63.3099	844	845.213	47.939	671	661.669	37.4654	552	537.108	30.4638		1767	1763.1	100
	1167.7	68	65.1864	3.68313	1124	1119.28	63.2412	853	846.771	47.9463	680	665.336	37.5924	559	541.486	30.6603		1778	1766.08	100
	1171.2	63	64.7491	3.67706	1138	1123.03	63.776	844	846.216	47.8125	641	660.468	37.5076	518	536.789	30.3294		1785	1769.87	100
	1174.7	54	62.5993	3.55615	1136	1125.62	63.9444	871	851.173	48.3376	695	667.375	37.9123	572	543.831	30.8838		1725	1760.89	100
	1178.2	65	63.0794	3.58844	1123	1125.1	64.0041	863	853.539	48.4879	635	660.9	37.597	536	542.265	30.805		1758	1760.31	100
	1181.7	60	62.4636	3.55456	1092	1118.48	63.6482	840	850.831	48.4018	633	655.32	37.2917	566	547.012	31.1182		1748	1757.85	100
	1185.2	50	59.9708	3.39735	1137	1122.18	63.5716	850	850.665	48.408	642	652.656	36.973	574	552.41	31.4355		1755	1757.28	100
	1188.7	46	57.1767	3.24576	1140	1125.75	63.9055	883	857.132	48.5565	634	648.925	36.8377	558	553.528	31.3573		1797	1765.22	100
	1192.2	56	56.9413	3.23997	1098	1120.2	63.7394	866	858.905	48.7577	653	649.74	36.9703	581	559.022	31.7341		1747	1761.58	100
	1195.7	63	58.1531	3.29261	1140	1124.16	63.6494	862	859.524	48.9071	645	648.792	36.7344	554	558.018	31.7513		1741	1757.46	100
	1199.2	68	60.1225	3.40379	1123	1123.93	63.6303	882	864.019	48.9205	679	654.833	37.073	544	555.214	31.436		1801	1766.17	100
	1202.7	62	60.498	3.42945	1183	1135.74	64.3819	827	856.616	48.4967	673	658.467	37.3266	549	553.971	31.3627		1767	1766.34	100
	1206.2	63	60.9984	3.44652	1139	1136.39	64.2082	831	851.492	48.2686	701	666.973	37.6852	581	559.377	31.7095		1755	1764.07	100
	1209.7	63	61.3987	3.48364	1139	1136.91	64.5063	859	852.994	48.1957	651	663.779	37.6615	567	560.902	31.6919		1793	1769.86	100
	1213.2	62	61.519	3.49145	1139	1137.33	64.5482	856	853.595	48.4314	660	663.023	37.6293	574	563.521	31.9731		1733	1762.48	100
	1216.7	60	61.2152	3.46673	1150	1139.86	64.5527	883	859.476	48.7788	671	664.618	37.6386	561	563.017	31.9535		1760	1761.99	100
	1220.1	61	61.1721	3.4556	1112	1134.29	64.0759	885	864.581	48.9628	661	663.895	37.5033	549	560.214	31.7259		1781	1765.79	100
	1223.6	61	61.1377	3.45102	1138	1135.03	64.0688	843	860.265	48.5962	687	668.516	37.7354	567	561.571	31.723		1788	1770.23	100
	1227.1	70	62.9102	3.55451	1186	1145.23	64.7069	865	861.212	48.6125	662	667.213	37.6984	592	567.657	32.0423		1777	1771.59	100
	1230.6	54	61.1281	3.45924	1128	1141.78	64.6135	861	861.169	48.6573	667	667.17	37.7552	544	562.925	31.8061		1763	1769.87	100
	1234.1	64	61.7025	3.48076	1141	1141.63	64.4012	846	858.136	48.5619	709	675.536	38.1083	551	560.54	31.721		1756	1767.09	100
	1237.6	50	59.362	3.36492	1202	1153.7	65.3973	863	859.108	48.4639	658	672.029	38.0938	564	561.232	31.6602		1795	1772.68	100
	1241.1	66	60.6896	3.45158	1131	1149.16	65.3559	859	859.087	48.6972	678	673.223	38.288	585	565.986	32.0828		1730	1764.14	100
	1244.6	60	60.5517	3.44582	1141	1147.53	65.3025	846	856.469	48.7097	710	680.578	38.7297	560	564.789	32.1211		1735	1758.31	100
	1248.1	57	59.8413	3.40588	1141	1146.22	65.2375	929	870.976	49.5647	692	682.863	38.8653	563	564.431	32.1201		1753	1757.25	100
	1251.6	53	58.4731	3.32536	1161	1149.18	65.3536	864	869.58	49.4923	643	674.89	38.3809	593	570.145	32.4499		1756	1757	100
	1255.1	64	59.5785	3.38837	1182	1155.74	65.7299	853	866.264	49.2643	685	676.912	38.4977	573	570.716	32.4565		1764	1758.4	100
	1258.6	61	59.8628	3.39347	1135	1151.59	65.281	891	871.211	49.5479	643	670.13	37.988	537	563.973	32.0745		1758	1758.32	100
	1262.1	67	61.2902	3.48429	1150	1151.28	65.4489	901	877.169	49.7246	715	679.104	38.6064	552	561.578	31.8345		1787	1764.06	100
	1265.6	52	59.4322	3.38677	1160	1153.02	65.7053	883	878.335	49.9325	689	681.083	38.8118	572	563.662	32.0437		1739	1759.04	100
	1269.1	53	58.1457	3.30548	1129	1148.22	65.2741	883	879.268	50.1054	693	683.466	38.8539	596	570.13	32.4891		1738	1754.84	100
	1272.6	57	57.9166	3.31358	1105	1139.57	65.1984	897	882.815	50.1865	676	681.973	39.0177	588	573.704	32.6141		1776	1759.07	100
	1276.1	53	56.9333	3.25801	1136	1138.86	65.1713	869	880.052	50.3504	710	687.579	39.3468	584	575.763	32.9411		1703	1747.85	100
	1279.6	57	56.9466	3.23894	1173	1145.69	65.163	898	883.641	50.5665	692	688.463	39.1575	579	576.411	32.9852		1746	1747.48	100
	1283.1	65	58.5573	3.32684	1147	1145.95	65.1052	891	885.113	50.3424	696	689.97	39.1995	591	579.328	32.9503		1801	1758.19	100
	1286.6	63	59.4458	3.37891	1175	1151.76	65.4662	887	885.49	50.3077	714	694.776	39.4912	584	580.263	32.9667		1768	1760.15	100
	1290.1	64	60.3567	3.42925	1131	1147.61	65.2029	876	883.592	50.2235	691	694.021	39.4318	570	578.21	32.8656		1756	1759.32	100
	1293.6	65	61.2853	3.47414	1143	1146.69	65.0032	871	881.074	50.0594	705	696.217	39.4671	575	577.568	32.8153		1763	1760.06	100
	1297.1	63	61.6283	3.50911	1149	1147.15	65.3186	910	886.859	50.2742	675	691.973	39.4009	571	576.255	32.6667		1780	1764.04	100
	1300.6	48	58.9026	3.33652	1142	1146.12	64.9216	866	882.687	50.2602	671	687.779	38.9591	576	576.204	32.809		1725	1756.24	100
	1304	69	60.9221	3.44716	1136	1144.1	64.7365	863	878.75	49.7766	718	693.823	39.2587	563	573.563	32.4893		1802	1765.39	100
	1307.5	64	61.5377	3.47112	1152	1145.68	64.6235	919	886.8	50.1779	663	687.658	38.7883	581	575.05	32.5382		1775	1767.31	100
	1311	62	61.6301	3.49639	1112	1138.94	64.6142	866	882.64	49.7865	704	690.927	39.1975	617	583.44	32.9098		1795	1772.85	100
	1314.5	61	61.5041	3.45617	1142	1139.55	64.0363	849	875.912	49.6921	680	688.741	38.7033	597	586.152	33.2535		1722	1762.68	100
	1318	74	64.0033	3.59239	1150	1141.64	64.0784	842	869.13	48.84	686	688.193	38.6271	583	585.522	32.9029		1847	1779.54	100
	1321.5	72	65.6026	3.6982	1149	1143.11	64.4404	903	875.904	49.1629	685	687.554	38.7593	601	588.617	33.0381		1790	1781.63	100
	1325	55	63.4821	3.59321	1169	1148.29	64.9954	880	876.723	49.4233	700	690.044	39.0578	601	591.094	33.3216		1743	1773.91	100
	1328.5	64	63.5857	3.59042	1130	1144.63	64.6327	952	891.778	50.4763	730	698.035	39.4152	604	593.675	33.6031		1738	1766.73	100
	1332	61	63.0685	3.56928	1128	1141.31	64.5906	881	889.623	50.2333	709	700.228	39.6284	612	597.34	33.7293		1788	1770.98	100
	1335.5	65	63.4548	3.57736	1099	1132.85	63.8659	873	886.298	50.1588	710	702.182	39.5866	587	595.272	33.6886		1751	1766.98	100
	1339	58	62.3639	3.52253	1169	1140.08	64.3954	929	894.839	50.4479	734	708.546	40.0211	592	594.618	33.5225		1801	1773.79	100
	1342.5	57	61.2911	3.46288	1119	1135.86	64.175	873	890.471	50.2969	726	712.037	40.2293	643	604.294	34.1326		1757	1770.43	100
	1346	63	61.6329	3.48493	1177	1144.09	64.6906	892	890.777	50.328	729	715.429	40.4528	643	612.035	34.5794		1768	1769.94	100
	1349.5	50	59.3063	3.34489	1168	1148.87	64.7965	899	892.421	50.4605	718	715.943	40.3793	625	614.628	34.7531		1763	1768.56	100
	1353	62	59.845	3.36315	1210	1161.1	65.2508	851	884.137	49.8655	758	724.355	40.707	621	615.903	34.737		1791	1773.04	100
	1356.5	61	60.076	3.38466	1169	1162.68	65.5049	926	892.51	50.1569	699	719.284	40.5242	593	611.322	34.3548		1805	1779.44	100
	1360	60	60.0608	3.38913	1124	1154.94	65.1715	891	892.208	50.2667	698	715.027	40.3478	603	609.658	34.3479		1757	1774.95	100
	1363.5	58	59.6487	3.38927	1146	1153.15	65.5228	883	890.366	50.2419	704	712.822	40.5029	569	601.526	33.9431		1761	1772.16	100
	1367	59	59.5189	3.38572	1173	1157.12	65.8226	912	894.693	50.8369	686	707.457	40.2435	631	607.421	34.514		1711	1759.93	100
	1370.5	52	58.0151	3.29303	1168	1159.3	65.8037	861	887.954	50.511	671	700.166	39.7426	613	608.537	34.6164		1750	1757.94	100
	1374	62	58.8121	3.34349	1154	1158.24	65.8463	887	887.763	50.3909	698	699.733	39.7801	612	609.229	34.5809		1777	1761.75	100
	1377.5	66	60.2497	3.43224	1135	1153.59	65.7166	952	900.611	51.2001	693	698.386	39.785	623	611.984	34.7915		1748	1759	100
	1381	70	62.1998	3.5435	1170	1156.87	65.9066	926	905.689	51.5944	684	695.509	39.6229	608	611.187	34.8175		1741	1755.4	100
	1384.5	49	59.5598	3.37209	1169	1159.3	65.6359	936	911.751	51.9421	726	701.607	39.7228	626	614.149	34.9879		1755	1755.32	100
	1387.9	72	62.0478	3.52143	1161	1159.64	65.8135	911	911.601	51.612	731	707.486	40.1523	605	612.32	34.6676		1810	1766.26	100
	1391.4	64	62.4383	3.52877	1110	1149.71	64.9773	894	908.081	51.5368	689	703.789	39.7754	623	614.456	34.8725		1745	1762.01	100
	1394.9	71	64.1506	3.6484	1171	1153.97	65.6289	893	905.064	51.1508	728	708.631	40.3015	611	613.765	34.6876		1799	1769.4	100
	1398.4	66	64.5205	3.6629	1185	1160.17	65.8644	910	906.052	51.5293	751	717.105	40.7108	601	611.212	34.761		1714	1758.32	100
	1401.9	66	64.8164	3.68156	1155	1159.14	65.839	914	907.641	51.5278	731	719.884	40.8893	645	617.969	35.0828		1774	1761.46	100
	1405.4	64	64.6531	3.67712	1168	1160.91	66.0264	912	908.513	51.6034	697	715.307	40.6828	615	617.375	35.0668		1757	1760.57	100
	1408.9	53	62.3225	3.56535	1136	1155.93	66.1286	907	908.21	51.6541	697	711.646	40.7119	622	618.3	35.1656		1749	1758.25	100
	1412.4	53	60.458	3.4702	1158	1156.34	66.3725	901	906.768	51.8745	737	716.716	41.1385	617	618.04	35.3569		1707	1748	100
	1415.9	64	61.1664	3.51296	1149	1154.87	66.3278	903	906.015	52.004	734	720.173	41.3616	672	628.832	36.0941		1719	1742.2	100
	1419.4	63	61.5331	3.51712	1183	1160.5	66.3321	942	913.212	52.4484	733	722.739	41.3105	632	629.466	36.1521		1737	1741.16	100
	1422.9	62	61.6265	3.51745	1190	1166.4	66.5744	880	906.569	51.8179	721	722.391	41.2318	613	626.173	35.7909		1783	1749.53	100
	1426.4	58	60.9012	3.47844	1146	1162.32	66.3872	899	905.056	51.6577	732	724.313	41.3699	623	625.538	35.7037		1762	1752.02	100
	1429.9	67	62.121	3.5582	1158	1161.46	66.5265	927	909.444	51.9439	732	725.85	41.5756	636	627.63	35.8478		1746	1750.82	100
	1433.4	48	59.2968	3.38243	1149	1158.96	66.11	921	911.756	52.224	731	726.88	41.4629	607	623.504	35.7134		1726	1745.86	100
	1436.9	57	58.8374	3.36278	1180	1163.17	66.4796	910	911.404	51.9886	709	723.304	41.3395	640	626.804	35.7543		1782	1753.08	100

## Sheet: Fig. 4c
		(c) Left												(c) Right
		Time (s)	Control	Control Expernantial_ smoothing	WT	WT Expernantial_ smoothing	V430W	V430W Expernantial_ smoothing	F488W	F488W Expernantial_ smoothing	V430W/F488W	V430W/F488W Expernantial_smoothing			#1	#1_Normalization	#2	#2_Normalization	#3	#3_Normalization	Mean	p-value	Summery
		0	61	70	87	87	60	60	76	76	67	67		WT	0.0137077	1	0.0142356	1	0.0145843	1	1
		3.4	70	66.6	95	88.6	85	65	56	72	72	68		V430W	0.0091143	0.664901	0.0098209	0.689885	0.0094188	0.645817	0.666867	<0.0001	****
		6.9	53	67.08	101	91.08	89	69.8	61	69.8	67	67.8		F488W	0.0111936	0.816592	0.0110065	0.773164	0.0115736	0.793566	0.794441	<0.0001	****
		10.3	69	67.464	106	94.064	103	76.44	76	71.04	67	67.64		V430W/ F488W	0.0080309	0.585866	0.0077406	0.543745	0.0072202	0.495067	0.541559	<0.0001	****
		13.8	69	68.1712	103	95.8512	88	78.752	80	72.832	78	69.712
		17.2	71	68.337	94	95.481	105	84.0016	75	73.2656	57	67.1696
		20.6	69	68.0696	79	92.1848	96	86.4013	75	73.6125	59	65.5357
		24.1	67	66.0557	92	92.1478	85	86.121	71	73.09	54	63.2285
		27.5	58	66.0445	89	91.5182	94	87.6968	74	73.272	51	60.7828
		31	66	65.2356	99	93.0146	94	88.9575	64	71.4176	61	60.8263
		34.4	62	62.5885	86	91.6117	100	91.166	60	69.1341	64	61.461
		37.9	52	60.2708	96	92.4893	93	91.5328	82	71.7073	60	61.1688
		41.3	51	61.2166	90	91.9915	90	91.2262	69	71.1658	51	59.135
		44.8	65	58.9733	96	92.7932	109	94.781	77	72.3326	46	56.508
		48.2	50	57.9786	95	93.2345	85	92.8248	85	74.8661	62	57.6064
		51.7	54	57.3829	76	89.7876	92	92.6598	74	74.6929	67	59.4851
		55.1	55	56.1063	83	88.4301	104	94.9279	54	70.5543	66	60.7881
		58.5	51	57.8851	87	88.1441	94	94.7423	68	70.0435	69	62.4305
		62	65	57.7081	89	88.3153	93	94.3938	64	68.8348	56	61.1444
		65.4	57	57.5664	95	89.6522	89	93.3151	72	69.4678	57	60.3155
		68.9	57	55.8532	99	91.5218	86	91.8521	76	70.7742	62	60.6524
		72.3	49	56.8825	92	91.6174	101	93.6816	63	69.2194	62	60.9219
		75.8	61	57.106	79	89.0939	97	94.3453	73	69.9755	41	56.9375
		79.2	58	57.0848	89	89.0751	105	96.4762	69	69.7804	60	57.55
		82.7	57	59.0679	85	88.2601	87	94.581	61	68.0243	58	57.64
		86.1	67	58.8543	91	88.8081	83	92.2648	69	68.2195	55	57.112
		89.6	58	58.8834	93	89.6465	92	92.2118	79	70.3756	51	55.8896
		93	59	62.5067	94	90.5172	83	90.3695	67	69.7005	59	56.5117
		96.4	77	63.4054	95	91.4137	97	91.6956	71	69.9604	61	57.4094
	Protein injection	202.3	67	61.1243	98	92.731	87	90.7565	82	72.3683	57	57.3275
		205.7	52	58.8995	85	91.1848	67	90.0052	86	75.0946	53	56.462
		209.2	50	57.1196	158	104.548	55	87.0041	225	105.076	99	64.9696
		212.6	50	57.2956	167	117.038	65	86.6033	208	125.661	107	73.3757
		216.1	58	57.6365	194	132.431	85	90.2827	226	145.728	123	83.3005
		219.5	59	57.1092	186	143.144	92	94.6261	220	160.583	120	90.6404
		223	55	55.6874	186	151.716	90	97.7009	234	175.266	113	95.1123
		226.4	50	52.9499	216	164.572	86	99.3607	247	189.613	132	102.49
		229.8	42	53.5599	214	174.458	115	106.489	230	197.69	149	111.792
		233.3	56	51.4479	248	189.166	120	113.191	241	206.352	166	122.633
		236.7	43	52.7583	235	198.333	134	121.353	257	216.482	150	128.107
		240.1	58	51.6067	256	209.867	118	124.682	253	223.786	133	129.085
		243.6	47	49.6853	263	220.493	109	125.546	282	235.428	145	132.268
		247	42	49.3483	252	226.795	140	132.437	294	247.143	180	141.815
		250.5	48	49.8786	276	236.636	141	138.149	276	252.914	194	152.252
		253.9	52	48.9029	290	247.309	168	148.119	282	258.731	207	163.201
		257.4	45	51.1223	286	255.047	172	156.895	285	263.985	192	168.961
		260.8	60	50.4979	302	264.437	189	167.316	316	274.388	194	173.969
		264.3	48	49.9983	307	272.95	158	169.453	327	284.91	211	181.375
		267.7	48	48.7986	320	282.36	172	174.963	315	290.928	200	185.1
		271.2	44	49.0389	323	290.488	176	180.17	318	296.343	212	190.48
		274.6	50	51.4311	301	292.59	176	184.336	343	305.674	223	196.984
		278.1	61	52.5449	338	301.672	208	194.069	339	312.339	215	200.587
		281.5	57	50.8359	367	314.738	234	207.055	365	322.872	234	207.27
		284.9	44	53.4687	367	325.19	192	209.044	345	327.297	256	217.016
		288.4	64	51.575	354	330.952	199	212.035	343	330.438	245	222.613
		291.8	44	51.26	359	336.562	223	219.228	325	329.35	245	227.09
		295.3	50	53.408	391	347.449	262	232.782	337	330.88	233	228.272
		298.7	62	53.9264	366	351.159	213	233.826	376	339.904	251	232.818
		302.1	56	53.7411	403	361.528	244	240.861	354	342.723	286	243.454
		305.6	53	53.9929	394	368.022	248	247.289	368	347.779	295	253.763
		309	55	54.1943	411	376.618	285	259.831	375	353.223	265	256.011
		312.5	55	52.7555	416	384.494	257	264.265	388	360.178	264	257.608
		315.9	47	52.6044	433	394.195	306	277.612	366	361.343	274	260.887
		319.4	52	53.0835	434	402.156	298	286.689	375	364.074	290	266.709
		322.8	55	52.2668	445	410.725	251	284.551	370	365.259	312	275.768
		326.2	49	50.4134	414	411.38	322	297.041	367	365.607	275	275.614
		329.7	43	51.1307	441	417.304	287	300.033	391	370.686	278	276.091
		333.1	54	49.7046	438	421.443	299	304.826	377	371.949	288	278.473
		336.6	44	48.7637	478	432.755	338	316.461	447	386.959	290	280.778
		340	45	49.8109	468	439.804	317	321.569	415	392.567	266	277.823
		343.5	54	48.8488	465	444.843	346	331.455	404	394.854	316	285.458
		346.9	45	50.479	469	449.674	340	338.164	413	398.483	296	287.567
		350.3	57	51.3832	514	462.539	321	339.731	427	404.186	312	292.453
		353.8	55	50.1066	487	467.432	350	346.785	428	408.949	307	295.363
		357.2	45	49.8852	517	477.345	360	354.428	457	418.559	336	303.49
		360.7	49	49.9082	518	485.476	369	362.342	439	422.647	331	308.992
		364.1	50	51.1266	518	491.981	344	363.674	422	422.518	323	311.794
		367.6	56	51.9012	562	505.985	356	367.139	411	420.214	316	312.635
		371	55	52.521	563	517.388	371	372.911	452	426.572	334	316.908
		374.4	55	52.4168	532	520.31	356	374.529	455	432.257	355	324.526
		377.9	52	54.9334	557	527.648	368	378.223	435	432.806	348	329.221
		381.3	65	53.9468	568	535.719	369	381.379	475	441.245	353	333.977
		384.8	50	52.7574	529	534.375	384	386.903	421	437.196	349	336.981
		388.2	48	53.0059	572	541.9	398	394.122	481	445.957	345	338.585
		391.7	54	53.8047	559	545.32	404	401.098	475	451.765	366	344.068
		395.1	57	52.8438	556	547.456	396	405.078	463	454.012	341	343.454
		398.5	49	52.475	560	549.965	366	402.263	467	456.61	346	343.964
		402	51	51.78	601	560.172	404	407.61	507	466.688	351	345.371
		405.4	49	51.424	597	567.537	381	407.288	521	477.55	359	348.097
		408.9	50	49.9392	572	568.43	396	410.031	493	480.64	338	346.077
		412.3	44	48.7514	588	572.344	404	414.824	506	485.712	361	349.062
		415.7	44	49.6011	563	570.475	425	422.86	529	494.37	366	352.45
		419.2	53	50.6809	602	576.78	430	430.288	526	500.696	405	362.96
		422.6	55	50.9447	630	587.424	370	424.23	528	506.157	355	361.368
		426.1	52	51.1558	600	589.939	421	429.584	497	504.325	394	367.894
		429.5	52	49.7246	620	595.951	426	434.867	530	509.46	376	369.515
		433	44	50.7797	628	602.361	417	437.294	494	506.368	371	369.812
		436.4	55	50.0238	662	614.289	409	437.635	500	505.095	368	369.45
		439.9	47	48.219	630	617.431	469	449.908	549	513.876	400	375.56
		443.3	41	46.9752	642	622.345	491	464.126	493	509.7	371	374.648
		446.8	42	47.5802	648	627.476	461	470.501	522	512.16	402	380.118
		450.2	50	47.4641	647	631.381	452	473.801	528	515.328	397	383.495
		453.6	47	49.9713	650	635.105	480	482.041	526	517.463	418	390.396
		457.1	60	49.577	654	638.884	429	478.433	562	526.37	422	396.717
		460.5	48	50.2616	642	639.507	485	486.746	515	524.096	381	393.573
		464	53	50.0093	651	641.806	451	486.597	518	522.877	398	394.459
		467.4	49	49.2074	664	646.244	456	487.478	524	523.101	402	395.967
		470.9	46	50.166	661	649.196	440	484.982	538	526.081	379	392.574
		474.3	54	49.9328	681	655.556	457	486.386	561	533.065	402	394.459
		477.7	49	50.9462	667	657.845	489	493.909	568	540.052	403	396.167
		481.2	55	48.957	665	659.276	476	497.327	566	545.242	419	400.734
		484.6	41	50.3656	659	659.221	511	507.061	542	544.593	393	399.187
		488.1	56	50.0925	637	654.777	514	515.449	522	540.075	459	411.149
		491.5	49	49.874	688	661.421	448	508.959	550	542.06	416	412.12
		495	49	50.4992	667	662.537	483	510.767	547	543.048	429	415.496
		498.4	53	51.7993	694	668.83	507	517.014	574	549.238	432	418.797
		501.9	57	52.2395	699	674.864	484	517.411	543	547.991	417	418.437
		505.3	54	50.5916	676	675.091	481	517.129	603	558.992	425	419.75
		508.7	44	52.0733	699	679.873	506	521.903	560	559.194	440	423.8
		512.2	58	52.8586	727	689.298	502	524.923	537	554.755	432	425.44
		515.6	56	51.4869	700	691.439	485	523.938	576	559.004	441	428.552
		519.1	46	52.1895	683	689.751	508	527.75	593	565.803	420	426.841
		522.5	55	52.3516	737	699.201	518	532.8	587	570.043	444	430.273
		526	53	51.4813	731	705.561	482	529.64	570	570.034	469	438.019
		529.4	48	53.385	708	706.048	508	532.312	570	570.027	419	434.215
		532.8	61	52.908	782	721.239	526	538.05	640	584.022	440	435.372
		536.3	51	51.7264	721	721.191	497	536.84	581	583.418	446	437.498
		539.7	47	52.3811	728	722.553	526	541.672	589	584.534	436	437.198
		543.2	55	51.9049	706	719.242	541	548.538	567	581.027	452	440.158
		546.6	50	51.5239	729	721.194	477	541.23	578	580.422	488	449.727
		550.1	50	53.4191	779	732.755	496	539.184	622	588.737	424	444.581
		553.5	61	51.7353	764	739.004	458	529.947	598	590.59	436	442.865
		557	45	51.3883	731	737.403	528	536.558	566	585.672	463	446.892
		560.4	50	49.7106	744	738.723	469	530.046	619	592.337	481	453.714
		563.9	43	49.3685	749	740.778	501	531.237	588	591.47	441	451.171
		567.3	48	48.8948	773	747.222	524	536.79	627	598.576	468	454.537
		570.8	47	47.7158	752	748.178	498	536.032	582	595.261	462	456.029
		574.2	43	49.7727	750	748.542	511	538.025	618	599.809	460	456.824
		577.7	58	52.0181	759	750.634	535	544.42	606	601.047	443	454.059
		581.1	61	52.6145	793	759.107	547	551.936	602	601.237	429	449.047
		584.6	55	51.8916	794	766.086	520	552.549	626	606.19	458	450.838
		588	49	51.7133	771	767.069	550	559.039	645	613.952	468	454.27
		591.4	51	51.7706	808	775.255	486	551.431	636	618.362	447	452.816
		594.9	52	52.6165	773	774.804	461	540.345	613	617.289	459	454.053
		598.3	56	53.2932	845	788.843	515	542.276	629	619.631	509	465.042
		601.8	56	53.2346	784	787.875	538	548.421	622	620.105	465	465.034
		605.2	53	53.5876	786	787.5	571	559.937	628	621.684	469	465.827
		608.7	55	54.6701	784	786.8	546	564.149	619	621.147	496	471.862
		612.1	59	54.3361	788	787.04	568	571.919	600	616.918	464	470.289
		615.5	53	53.0689	822	794.032	534	571.336	661	625.734	435	463.231
		619	48	52.8551	775	790.225	549	573.869	614	623.387	471	464.785
		622.4	52	51.8841	854	802.98	551	576.295	658	630.31	511	474.028
		625.9	48	53.1073	813	804.984	570	582.036	642	632.648	485	476.223
		629.3	58	50.4858	816	807.187	527	577.029	638	633.718	484	477.778
		632.8	40	50.5886	832	812.15	540	575.623	638	634.575	462	474.622
		636.2	51	49.2709	820	813.72	542	574.898	630	633.66	476	474.898
		639.6	44	49.8167	846	820.176	581	582.119	613	629.528	480	475.918
		643.1	52	50.4534	872	830.541	523	576.295	654	634.422	474	475.535
		646.5	53	52.1627	862	836.833	544	575.836	662	639.938	493	479.028
		650	59	51.7302	838	837.066	568	580.269	656	643.15	510	485.222
		653.4	50	52.9841	847	839.053	557	581.615	677	649.92	505	489.178
		656.9	58	53.9873	863	843.842	562	583.692	644	648.736	501	491.542
		660.3	58	54.3898	831	841.274	501	573.154	624	643.789	498	492.834
		663.8	56	54.3119	857	844.419	594	583.323	682	651.431	500	494.267
		667.2	54	53.6495	879	851.335	559	584.458	659	652.945	492	493.814
		670.6	51	52.7196	866	854.268	557	584.967	638	649.956	494	493.851
		674.1	49	53.9757	849	853.215	558	585.573	677	655.365	489	492.881
		677.5	59	52.9805	835	849.572	567	587.859	628	649.892	532	500.705
		681	49	51.9844	845	848.657	595	595.287	646	649.113	477	495.964
		684.4	48	50.7875	884	855.726	572	596.63	662	651.691	545	505.771
		687.9	46	52.43	838	852.181	575	598.304	669	655.153	519	508.417
		691.3	59	52.544	827	847.144	604	605.443	676	659.322	514	509.533
		694.8	53	52.0352	879	853.516	592	608.754	670	661.458	506	508.827
		698.2	50	52.0282	862	855.212	591	611.203	631	655.366	495	506.061
		701.6	52	50.0225	896	863.37	581	611.163	688	661.893	516	508.049
		705.1	42	50.018	881	866.896	597	614.33	666	662.714	482	502.839
		708.5	50	49.2144	871	867.717	594	616.264	684	666.971	512	504.671
		712	46	48.3715	885	871.173	594	617.811	658	665.177	511	505.937
		715.4	45	50.6972	881	873.139	595	619.249	656	663.342	507	506.15
		718.9	60	50.1578	884	875.311	588	618.999	676	665.873	532	511.32
		722.3	48	50.3262	882	876.649	572	615.599	719	676.499	489	506.856
		725.7	51	52.061	883	877.919	596	617.679	747	690.599	536	512.685
		729.2	59	51.0488	935	889.335	651	630.344	721	696.679	512	512.548
		732.6	47	50.039	875	886.468	609	632.075	730	703.343	489	507.838
		736.1	46	50.2312	887	886.574	594	630.46	695	701.675	480	502.271
		739.5	51	51.985	910	891.26	610	632.368	748	710.94	532	508.216
		743	59	54.988	896	892.208	602	632.294	744	717.552	511	508.773
		746.4	67	52.3904	884	890.566	617	635.236	735	721.041	543	515.619
		749.8	42	52.7123	901	892.653	622	638.588	730	722.833	493	511.095
		753.3	54	52.7698	912	896.522	629	642.671	735	725.266	537	516.276
		756.7	53	52.8159	871	891.418	623	644.737	761	732.413	512	515.421
		760.2	53	51.0527	938	900.734	604	642.589	697	725.331	529	518.136
		763.6	44	50.2422	880	896.587	586	637.271	714	723.064	530	520.509
		767.1	47	51.3937	887	894.67	609	637.617	722	722.852	520	520.407
		770.5	56	53.115	908	897.336	645	645.094	769	732.081	497	515.726
		773.9	60	54.092	858	889.469	614	644.875	700	725.665	530	518.581
		777.4	58	53.2736	917	894.975	591	640.1	727	725.932	536	522.065
		780.8	50	53.6189	860	887.98	573	632.68	782	737.146	538	525.252
		784.3	55	52.8951	914	893.184	600	632.144	755	740.716	525	525.201
		787.7	50	53.1161	926	899.747	648	641.315	738	740.173	518	523.761
		791.2	54	53.6929	950	909.798	647	648.452	747	741.538	545	528.009
		794.6	56	55.5543	955	918.838	626	645.962	782	749.631	545	531.407
		798.1	63	55.2434	919	918.871	638	646.369	741	747.905	535	532.126
		801.5	54	54.3947	902	915.496	663	651.696	763	750.924	520	529.701
		805	51	56.1158	919	916.197	661	655.556	751	750.939	541	531.96
		808.4	63	55.8926	953	923.558	630	652.445	734	747.551	552	535.968
		811.9	55	54.3141	962	931.246	676	659.156	774	752.841	559	540.575
		815.3	48	54.0513	930	930.997	607	650.725	771	756.473	520	536.46
		818.8	53	53.041	945	933.798	649	652.38	748	754.778	535	536.168
		822.2	49	53.0328	940	935.038	625	648.904	754	754.623	533	535.534
		825.7	53	53.2263	912	930.43	683	657.723	766	756.898	539	536.227
		829.1	54	52.781	950	934.344	631	654.379	747	754.918	557	540.382
		832.5	51	52.4248	945	936.476	633	652.103	767	757.335	530	538.306
		836	51	54.1398	936	936.38	642	652.082	750	755.868	527	536.044
		839.4	61	53.3119	924	933.904	615	646.666	759	756.494	568	542.436
		842.9	50	52.8495	896	926.323	671	653.533	757	756.595	556	545.148
		846.3	51	51.8796	934	927.859	696	664.026	770	759.276	579	551.919
		849.8	48	52.7037	977	937.687	680	669.221	765	760.421	543	550.135
		853.2	56	52.3629	970	944.15	662	668.777	786	765.537	569	553.908
		856.6	51	51.8904	932	941.72	697	675.421	785	769.429	574	557.926
		860.1	50	54.1123	952	943.776	649	671.137	757	766.944	525	551.341
		863.5	63	54.2898	946	944.221	674	672.71	789	771.355	534	547.873
		867	55	55.2319	980	951.376	671	673.368	775	772.084	549	548.098
		870.4	59	52.1855	938	948.701	679	675.494	750	767.667	559	550.279
		873.9	40	53.1484	965	951.961	640	669.395	733	760.734	572	554.623
		877.3	57	52.1187	934	948.369	652	666.916	777	763.987	542	552.098
		880.8	48	51.695	959	950.495	657	665.933	774	765.99	554	552.479
		884.2	50	50.756	936	947.596	686	670.946	781	768.992	544	550.783
		887.7	47	51.6048	950	948.077	693	676.357	761	767.393	558	552.226
		891.1	55	52.2838	935	945.461	658	673.686	749	763.715	546	550.981
		894.6	55	53.6271	942	944.769	677	675.349	783	767.572	576	555.985
		898	59	51.9016	959	947.615	697	680.679	789	771.857	555	555.788
		901.5	45	52.7213	977	953.492	666	678.743	779	773.286	556	555.83
		904.9	56	53.5771	952	953.194	677	679.394	795	777.629	555	555.664
		908.3	57	53.8616	969	956.355	694	683.316	768	775.703	595	563.531
		911.8	55	55.2893	979	960.884	632	674.053	805	781.562	566	564.025
		915.2	61	54.4315	994	967.507	671	674.442	796	784.45	559	563.02
		918.7	51	54.7452	980	970.006	692	678.954	817	790.96	583	567.016
		922.1	56	52.9961	958	967.605	686	681.363	795	791.768	559	565.413
		925.6	46	52.3969	964	966.884	694	684.89	783	790.014	546	561.53
		929	50	52.7175	1011	975.707	660	680.912	821	796.212	529	555.024
		932.5	54	50.574	976	975.766	641	673.93	794	795.769	547	553.419
		935.9	42	50.6592	965	973.612	700	680.144	803	797.215	565	555.736
		939.4	51	51.1274	977	974.29	656	676.315	798	797.372	586	561.788
		942.8	53	51.9019	964	972.232	704	682.852	765	790.898	541	557.631
		946.3	55	51.5215	994	976.586	700	687.282	794	791.518	526	551.305
		949.7	50	51.6172	934	968.068	697	690.225	810	795.215	605	562.044
		953.1	52	52.6938	991	972.655	675	688.18	813	798.772	561	561.835
		956.6	57	55.155	952	968.524	691	689.744	814	801.817	541	557.668
		960	65	53.924	978	970.419	709	694.595	840	809.454	570	560.134
		963.5	49	50.1392	1015	979.335	731	702.876	820	811.563	567	561.508
		966.9	35	51.1114	1014	986.268	704	704.101	815	812.25	562	561.606
		970.4	55	50.6891	951	979.215	665	697.281	791	808	570	563.285
		973.8	49	51.3513	1036	990.572	666	692.025	759	798.2	551	560.828
		977.3	54	50.681	994	991.257	663	687.22	765	791.56	564	561.462
		980.7	48	50.9448	994	991.806	692	689.176	799	793.048	584	565.97
		984.1	52	53.1559	985	990.445	669	686.141	819	798.239	558	564.376
		987.6	62	54.1247	1015	995.356	646	679.112	765	791.591	556	562.701
		991	58	54.0997	971	990.485	685	681.29	789	791.073	605	571.16
		994.5	54	55.6798	980	988.388	703	686.632	819	796.658	558	568.528
		997.9	62	54.3438	1001	990.91	694	689.106	795	796.327	567	568.223
		1001.4	49	54.0751	1027	998.128	668	685.885	789	794.861	580	570.578
		1004.8	53	54.4601	978	994.102	656	680.908	812	798.289	573	571.063
		1008.3	56	55.368	992	993.682	700	685.726	810	800.631	572	571.25
		1011.7	59	52.8944	969	988.746	701	689.781	788	798.105	583	573.6
		1015.1	43	53.3155	993	989.596	724	697.625	836	805.684	557	570.28
		1018.6	55	53.2524	988	989.277	707	700.5	818	808.147	550	566.224
		1022	53	52.802	1006	992.622	698	701	825	811.518	576	568.179
		1025.5	51	55.0416	1001	994.297	669	695.6	836	816.414	575	569.543
		1028.9	64	56.6332	1030	1001.44	680	693.48	840	821.131	563	568.235
		1032.4	63	56.9066	1085	1018.15	688	693.384	838	824.505	585	571.588
		1035.8	58	55.9253	1032	1020.92	696	694.907	848	829.204	560	569.27
		1039.3	52	55.3402	1052	1027.14	698	696.526	801	823.563	553	566.016
		1042.7	53	53.8722	1026	1026.91	727	703.621	797	818.251	550	562.813
		1046.2	48	54.4977	1051	1031.73	676	699.096	819	818.4	553	560.85
		1049.6	57	54.5982	1065	1038.38	735	707.277	797	814.12	555	559.68
		1053.1	55	55.8786	1036	1037.9	703	707.422	817	814.696	560	559.744
		1056.5	61	55.9028	1021	1034.52	692	705.337	789	809.557	600	567.795
		1059.9	56	55.9223	1013	1030.22	770	719.27	833	814.246	551	564.436
		1063.4	56	55.5378	1016	1027.38	855	747.416	821	815.596	595	570.549
		1066.8	54	55.0303	1046	1031.1	710	740.933	841	820.677	589	574.239
		1070.3	53	53.6242	1012	1027.28	717	737.146	816	819.742	580	575.391
		1073.7	48	53.8994	1030	1027.82	695	729.717	823	820.393	569	574.113
		1077.2	55	54.5195	1023	1026.86	720	728.774	794	815.115	559	571.091
		1080.6	57	55.2156	1035	1028.49	745	733.019	823	816.692	599	576.672
		1084.1	58	54.3725	1049	1032.59	672	721.815	829	819.153	595	580.338
		1087.5	51	54.498	1016	1029.27	688	716.052	853	825.923	603	584.87
		1091	55	54.3984	1036	1030.62	729	719.642	819	824.538	592	586.296
		1094.4	54	53.5187	984	1021.29	723	721.313	845	828.631	585	586.037
		1097.9	50	53.415	1022	1021.43	714	720.851	831	829.104	563	581.43
		1101.3	53	51.932	1046	1026.35	709	719.481	848	832.884	601	585.344
		1104.8	46	51.3456	1034	1027.88	670	710.584	797	825.707	579	584.075
		1108.2	49	51.0765	1035	1029.3	704	710.268	851	830.765	587	584.66
		1111.7	50	51.6612	1011	1025.64	751	719.414	869	838.412	583	584.328
		1115.1	54	52.9289	1014	1023.31	677	711.931	824	835.53	588	585.062
		1118.5	58	53.1431	1044	1027.45	690	708.545	835	835.424	580	584.05
		1122	54	54.7145	1055	1032.96	718	711.436	785	825.339	583	583.84
		1125.4	61	54.1716	1029	1032.17	731	716.349	829	826.071	599	586.872
		1128.9	52	53.5373	1030	1031.73	708	715.679	834	827.657	545	578.497
		1132.3	51	56.0298	1049	1035.19	742	721.943	867	835.526	589	580.598
		1135.7	66	55.8239	1017	1031.55	731	724.755	855	839.42	609	586.278
		1139.2	55	56.0591	1068	1038.84	705	721.804	874	846.336	606	590.223
		1142.6	57	55.6473	1075	1046.07	701	718.643	845	846.069	599	591.978
		1146.1	54	54.1178	1005	1037.86	710	717.914	842	845.255	610	595.583
		1149.5	48	54.8943	1032	1036.69	763	727.932	849	846.004	603	597.066
		1153	58	55.3154	1056	1040.55	733	729.945	838	844.403	566	590.853
		1156.4	57	55.4523	1038	1040.04	745	733.956	816	838.723	576	587.882
		1159.9	56	54.3619	1043	1040.63	710	730.165	823	835.578	618	593.906
		1163.3	50	54.6895	1028	1038.11	710	727.132	871	842.663	591	593.325
		1166.8	56	53.5516	1044	1039.28	691	720.905	855	845.13	586	591.86
		1170.2	49	52.4413	1058	1043.03	737	724.124	866	849.304	568	587.088
		1173.7	48	53.153	1056	1045.62	738	726.899	828	845.043	568	583.27
		1177.1	56	52.1224	1043	1045.1	727	726.92	848	845.635	606	587.816
		1180.6	48	53.4979	1012	1038.48	772	735.936	856	847.708	589	588.053
		1184	59	53.3983	1057	1042.18	752	739.149	833	844.766	587	587.842
		1187.5	53	54.1187	1060	1045.75	742	739.719	839	843.613	626	595.474
		1190.9	57	52.6949	1018	1040.2	740	739.775	885	851.89	546	585.579
		1194.4	47	54.756	1060	1044.16	719	735.62	850	851.512	601	588.663
		1197.8	63	55.4048	1043	1043.93	754	739.296	791	839.41	578	586.531
		1201.2	58	53.7238	1103	1055.74	776	746.637	844	840.328	600	589.225
		1204.7	47	53.579	1059	1056.39	748	746.909	850	842.262	585	588.38
		1208.1	53	54.2632	1059	1056.91	730	743.528	871	848.01	601	590.904
		1211.6	57	53.4106	1059	1057.33	731	741.022	820	842.408	572	587.123
		1215	50	55.1285	1070	1059.87	710	734.818	833	840.526	598	589.298
		1218.5	62	55.9028	1032	1054.29	747	737.254	848	842.021	586	588.639
		1221.9	59	54.3222	1058	1055.03	732	736.203	833	840.217	606	592.111
		1225.4	48	55.8578	1106	1065.23	716	732.163	836	839.374	627	599.089
		1228.8	62	56.4862	1048	1061.78	751	735.93	871	845.699	581	595.471
		1232.3	59	56.389	1061	1061.62	837	756.144	878	852.159	598	595.977
		1235.7	56	54.7112	1122	1073.7	755	755.915	841	849.927	593	595.381
		1239.2	48	54.7689	1051	1069.16	715	747.732	856	851.142	584	593.105
		1242.6	55	53.6152	1061	1067.53	748	747.786	820	844.913	557	585.884
		1246	49	52.4921	1061	1066.22	709	740.029	824	840.731	571	582.907
		1249.5	48	52.7937	1081	1069.18	762	744.423	806	833.785	603	586.926
		1252.9	54	52.235	1102	1075.74	697	734.938	835	834.028	604	590.341
		1256.4	50	52.588	1055	1071.59	749	737.751	824	832.022	609	594.072
		1259.8	54	51.4704	1070	1071.28	789	748	832	832.018	560	587.258
		1263.3	47	53.5763	1080	1073.02	770	752.4	852	836.014	603	590.406
		1266.7	62	52.861	1049	1068.22	715	744.92	855	839.811	597	591.725
		1270.1	50	54.2888	1025	1059.57	770	749.936	806	833.049	557	584.78
		1273.6	60	54.8311	1056	1058.86	739	747.749	846	835.639	581	584.024
		1277	57	54.4649	1093	1065.69	742	746.599	863	841.111	601	587.419
		1280.5	53	53.7719	1067	1065.95	737	744.679	832	839.289	615	592.935
		1283.9	51	50.8175	1095	1071.76	708	737.343	860	843.431	612	596.748
		1287.4	39	51.054	1051	1067.61	767	743.275	850	844.745	601	597.599
		1290.8	52	52.6432	1063	1066.69	747	744.02	850	845.796	573	592.679
		1294.3	59	52.5146	1069	1067.15	761	747.416	855	847.637	619	597.943
		1297.7	52	51.6117	1062	1066.12	798	757.533	855	849.11	567	591.755
		1301.2	48	53.2893	1056	1064.1	774	760.826	840	847.288	604	594.204
		1304.6	60	54.2315	1072	1065.68	719	752.461	835	844.83	601	595.563
		1308.1	58	55.7852	1032	1058.94	774	756.769	844	844.664	579	592.25
		1311.5	62	56.0281	1062	1059.55	716	748.615	831	841.931	558	585.4
		1315	57	55.4225	1070	1061.64	762	751.292	864	846.345	601	588.52
		1318.4	53	53.538	1069	1063.11	771	755.234	879	852.876	589	588.616
		1321.9	46	52.8304	1089	1068.29	744	752.987	885	859.301	635	597.893
		1325.3	50	54.6643	1050	1064.63	750	752.389	848	857.041	617	601.714
		1328.8	62	52.1315	1048	1061.31	733	748.512	841	853.832	577	596.771
		1332.2	42	52.3052	1019	1052.85	748	748.409	822	847.466	591	595.617
		1335.6	53	51.8441	1089	1060.08	744	747.527	872	852.373	590	594.494
		1339.1	50	48.2753	1039	1055.86	722	742.422	879	857.698	647	604.995
		1342.5	34	50.6202	1097	1064.09	761	746.138	858	857.759	558	595.596
		1346	60	50.2962	1088	1068.87	748	745.51	832	852.607	634	603.277
		1349.4	49	50.837	1130	1081.1	743	744.008	879	857.885	638	610.221
		1352.9	53	52.0696	1089	1082.68	749	744.006	892	864.708	583	604.777
		1356.3	57	53.0557	1044	1074.94	738	741.805	835	858.767	594	602.622
		1359.8	57	54.4445	1066	1073.15	769	746.244	870	861.013	584	598.897
		1363.2	60	55.5556	1093	1077.12	704	736.795	869	862.611	584	595.918
		1366.7	60	56.4445	1088	1079.3	750	738.436	838	857.689	599	596.534
		1370.1	60	55.7556	1074	1078.24	771	743.949	863	858.751	582	593.628
		1373.5	53	55.8045	1055	1073.59	792	752.559	839	854.801	587	592.302
		1377	56	55.6436	1090	1076.87	785	758.047	868	857.441	628	599.442
		1380.4	55	54.7149	1089	1079.3	788	763.038	855	856.952	608	601.153
		1383.9	51	54.3719	1081	1079.64	757	760.83	884	862.362	576	596.123
		1387.3	53	53.6975	1030	1069.71	759	759.464	889	867.69	566	590.098
		1390.8	51	53.758	1091	1073.97	785	763.571	820	858.152	589	589.879
		1394.2	54	53.2064	1105	1080.17	738	757.457	836	853.721	612	594.303
		1397.7	51	54.9651	1075	1079.14	770	758.966	895	861.977	616	598.642
		1401.1	62	53.7721	1088	1080.91	761	758.373	875	864.582	614	601.714
		1404.6	49	52.0177	1056	1075.93	798	765.298	890	869.665	615	604.371
		1408	45	50.4141	1078	1076.34	736	758.438	862	868.132	598	603.097
		1411.5	44	52.1313	1069	1074.88	694	744.551	871	868.706	608	604.077
		1414.9	59	52.5051	1103	1080.5	754	745.441	858	866.565	643	611.862
		1418.3	54	52.004	1110	1086.4	720	738.753	858	864.852	576	604.69
		1421.8	50	51.8032	1066	1082.32	735	736.402	868	865.481	584	600.552
		1425.2	51	53.8426	1078	1081.46	752	737.922	881	868.585	589	598.241
		1428.7	62	54.2741	1069	1078.96	758	740.337	869	868.668	607	599.993
		1432.1	56	52.8193	1100	1083.17	772	745.07	906	876.135	617	603.394
		1435.6	47	53.8554	1115	1089.54	742	742.856	878	876.508	620	606.716
		1439	58	54.6843	1088	1089.23	758	744.285	850	871.206	623	609.972

## Sheet: Fig. 4d-f
		(d) Left											(d) Right
		Clear Native-PAGE												lipid conc (mM)	#1	#1_Normallization	#2	#2_Normallization	#3	#3_Normallization	Mean
													PS	0	19350.5	100	18766.6	100	17300.6	100	100
														25	6698.3	34.6156	6751.62	35.9768	5332.33	30.8216	33.8047
		Coomassie blue staining		Flourescence detection			Coomassie blue staining			Flourescence detection				50	2516.45	13.0046	2358.18	12.5659	1761.19	10.1799	11.9168
														100	1332.67	6.887	1108.6	5.9073	779.184	4.5038	5.76603
														150	1679.08	8.67721	743.82	3.96353	427.335	2.47006	5.03693
														250	1012.21	5.2309	825.991	4.40139	427.506	2.47105	4.03445
														500	488.213	2.523	900.87	4.80039	530.385	3.0657	3.46303
													PC	0	18372.5	100	20881.9	100	21737.8	100	100
														25	8092.35	44.0459	12055	57.7294	10642.8	48.9598	50.245
														50	5540.4	30.1559	7736.81	37.0504	5698.52	26.2148	31.1404
														100	3328.62	18.1174	3455.33	16.547	4420.81	20.337	18.3338
														150	1006.7	5.47936	2275.79	10.8984	2203.08	10.1348	8.83753
														250	906.406	4.93348	2737.72	13.1105	1719.91	7.91209	8.65202
														500	455.971	2.48181	1078.02	5.16247	2466.84	11.3482	6.33082
													PE	0	20347.3	100	19836.6	100	25699.2	100	100
														25	17784.8	87.406	15746.5	79.3807	17699.3	68.871	78.5526
														50	11563.2	56.8293	11178.3	56.3517	14081.7	54.7945	55.9918
														100	10279.2	50.5186	9825.64	49.5328	11234.4	43.715	47.9221
														150	8659.93	42.5606	5384.21	27.1428	4794.45	18.656	29.4531
														250	6618.4	32.5272	4888.98	24.6462	2358.1	9.17578	22.1164
														500	3961.52	19.4695	4581.24	23.0948	2121.89	8.25665	16.9403
													PA	0	14116.4	100	21630.2	100	20598.2	100	100
														25	7723.2	54.7109	11939.2	55.1967	13786.6	66.9309	58.9462
														50	5692.64	40.3264	9163.15	42.3627	9851.23	47.8256	43.5049
														100	3549.74	25.1462	4653.59	21.5143	5698.56	27.6653	24.7752
														150	2109.5	14.9436	3104.91	14.3545	3012.23	14.6237	14.6406
														250	1088.36	7.70986	3028.03	13.9991	2563.83	12.4468	11.3853
														500	679.749	4.81531	645.577	2.9846	875.91	4.25235	4.01742
													CHOL	0	19370.2	100	15218.3	100	12909.6	100	100
														25	17949.8	92.667	13802.9	90.6993	11038.9	85.5096	89.6253
														50	17547.9	90.5925	12740.2	83.7162	11919.5	92.3307	88.8798
														100	16355.6	84.4372	12621.1	82.9335	11745.6	90.9838	86.1182
														150	14867.7	76.7556	11624.8	76.3868	11372.8	88.0958	80.4127
														250	14084	72.7096	10622.7	69.8019	11020	85.3628	75.9581
														500	13447	69.4211	9083.57	59.6883	9861.93	76.3923	68.5005
		(e)
				#1	#2	#3	Mean	p-value	Summery
		zMiga2-PS	/protein/min	1.8778	1.63112	1.56681	1.69191
		zMiga2-PC	/protein/min	0.0547257	0.169146	0.0132587	0.0790435	<0.0001	****
		zMiga2-PA	/protein/min	0.0857429	0.0712757	0.0705563	0.0758583	<0.0001	****
		zMiga2-PE	/protein/min	0.009048	0.058627	0.097965	0.0552133	<0.0001	****
		zMiga2-CER	/protein/min	0.238986	0.246069	0.304247	0.263101	<0.0001	****
		zMiga2-CHOL	/protein/min	0.0942377	0.047135	0.035721	0.0590312	<0.0001	****
		(f)
				#1	#2	#3	Mean	p-value	Summery
		zMiga2	/protein/min	1.8778	1.63112	1.56681	1.69191			using Fig. 4e zMiga2-PS data
			/protein/min	1.901	1.52765	1.85341	1.76069	0.8774	n.s.
			/protein/min	0.0083061	0.0163068	0.0018456	0.008819	<0.0001	****
			/protein/min	0.901251	0.703259	0.822061	0.808857	0.0002	***

## Sheet: Fig. 5
	(b) left										(b) right	#1	#1_Normalization	#2	#2_Normalization	#3	#3_Normalization	Meaen	p-value	summery
											WT	792.966	0.0129065	170.752	0.00276062	-107.59	-0.00634107	0.0031087	<0.0001	****
											S292E	54.046	0.000879663	110.832	0.00179186	415.017	0.02446	0.0090438	<0.0001	****
											S295D	21762	0.354202	30238.8	0.488883	5766.31	0.339851	0.394312	<0.0001	****
											S292E/S295D	61439.4	1	61852.9	1	16967.2	1	1
(h)												(i)
														#1	#1_Normalization	#2	#2_Normalization	#3	#3_Normalization	Mean	p-value	Summery
Diameter (nm)	W/O protein												/protein/min	0.121698	1	0.112908	1	0.131932	1	1
0.4	0	0	0	0	0								/protein/min	0.483619	3.97394	0.554687	4.91275	0.516707	3.91646	4.26771	0.0005	***
0.463	0	0	0	0	0
0.536	0	0	0	0	0
0.621	0	0	0	0	0
0.719	0	0	0	0	0
0.833	0	0	0	0	0
0.965	0	0	0	0	0
1.117	0	0	0	0	0
1.294	0	0	0	0	0
1.499	0	0	0	0	0
1.736	0	0	0	0	0
2.01	0	0	0	0	0
2.328	0	0	0	0	0
2.696	0	0	0	0	0
3.122	0	0	0	0	0
3.615	0	0	0	0	0
4.187	0	0	0	0	0
4.849	0	0	0	0	0
5.615	0	0	0	0	0
6.503	0	0	0	0	0
7.531	0	0	0	0	0
8.721	0	0	0	0	0
10.1	0	0	0	0	0
11.696	0	0	0	0	0
13.545	0	0	0	0	0
15.686	0	0	0	0	0
18.166	0	0	0	0	0
21.037	0	0	0	0	0
24.363	0	0	0	0	0
28.214	0	0	0	0	0
32.674	0	0	0	0	0
37.84	0	0	0	0	0
43.821	0	0	0	0	0
50.748	0	0	0.094	0.179	0
58.771	0.937	0.7	1.015	1.405	1.699
68.061	3.081	2.742	2.931	3.746	5.484
78.82	6.108	5.803	5.594	6.782	9.591
91.28	9.375	9.138	8.513	9.874	11.959
105.709	12.173	11.963	11.121	12.378	11.468
122.42	13.918	13.69	12.917	13.802	8.44
141.772	14.273	14.032	13.57	13.892	4.39
164.183	13.2	13.016	12.979	12.664	1.203
190.137	10.952	10.927	11.276	10.386	0
220.194	8.003	8.217	8.797	7.514	0
255.002	4.945	5.398	6.01	4.599	0
295.312	2.361	2.942	3.416	2.171	0
341.995	0.674	1.183	1.442	0.609	1.942
396.058	0	0.248	0.325	0	5.48
458.666	0	0	0	0	8.997
531.172	0	0	0	0	10.73
615.139	0	0	0	0	9.734
712.379	0	0	0	0	6.418
824.992	0	0	0	0	2.465
955.406	0	0	0	0	0.001
1106.43	0	0	0	0	0
1281.34	0	0	0	0	0
1483.89	0	0	0	0	0
1718.47	0	0	0	0	0
1990.12	0	0	0	0	0
2304.72	0	0	0	0	0
2669.04	0	0	0	0	0
3090.96	0	0	0	0	0
3579.58	0	0	0	0	0
4145.44	0	0	0	0	0
4800.75	0	0	0	0	0
5559.64	0	0	0	0	0
6438.51	0	0	0	0	0
7456.3	0	0	0	0	0
8634.99	0	0	0	0	0
10000	0	0	0	0	0

## Sheet: Fig. 6
	(b) Left																			(b) right
																					Liposome conc. (mM)	#1	#1_Normalization	Convert %	#2	#2_Normalization	Convert %	#3	#3_Normalization	Convert %	Mean
																				WT	0	50531.8	0	0	87490	0	0	51774.6	0	0	0
																					0.25	33366.8	17165	33.9686	59932.9	27557	31.4974	34136	17638.6	34.0681	33.178
																					0.5	21671.8	28860	57.1126	43186.4	44303.6	50.6385	23098.5	28676.1	55.3864	54.3792
																				R454D/R456D	0	46307.8	0	0	60320.1	0	0	45523.4	0	0	0
																					0.25	40185.5	6122.37	15.2353	55281.2	5038.89	8.35358	43065.9	2457.56	5.39846	9.66244
																					0.5	35990	10317.8	28.6686	36466.5	23853.7	39.5451	32574.3	12949.1	28.4449	32.2195
																				W457D	0	38494.8	0	0	79286.5	0	0	51335.9	0	0	0
																					0.25	39758.6	-1263.78	-3.283	78118.7	1167.82	1.4729	49716.1	1619.78	3.15526	0.448391
																					0.5	37904.3	590.46	1.53387	69701.2	9585.32	12.0895	44938.6	6397.25	12.4616	8.69496
																				K476D/R480D	0	44406.6	0	0	99037.1	0	0	44254.9	0	0	0
																					0.25	39600.2	4806.34	10.8235	86738.6	12298.6	12.4181	41322.7	2932.2	6.62571	9.95578
																					0.5	31111.2	13295.4	29.9401	80194.9	18842.2	19.0254	32421.6	11833.4	26.7391	25.2349
	(c)																			(d)
																						#1	#1_Normalization	#2	#2_Normalization	#3	#3_Normalization	Mean	p-value	Summery
																				WT	/protein/min	1.8778	1	1.63112	1	1.56681	1	1			using Fig. 4e zMiga2-PS data
																				R454D/R456D	/protein/min	0.986093	0.525132	1.04824	0.64265	1.02849	0.656424	0.608069	<0.0001	****
																				W457D	/protein/min	0.0857019	0.0456395	0.0757696	0.0464525	0.0779015	0.0497198	0.0472706	<0.0001	****
																				K476D/R480D	/protein/min	0.133604	0.0711494	0.123018	0.0754193	0.216801	0.138371	0.0949798	<0.0001	****

## Sheet: Supplementary Fig. 1
Left							Right
ml	mAu	ml	mAu	ml	mAu
0.006	0.054784	0.027	0.098605	0.026	0.081799
0.034	0.047142	0.056	0.085835	0.056	0.051921
0.062	0.069276	0.086	0.334226	0.085	0.406308
0.09	0.443873	0.115	0.417864	0.114	0.628327			SDS-PAGE						SDS-PAGE						SDS-PAGE
0.118	0.557274	0.144	0.367732	0.143	0.533447
0.146	0.491731	0.173	0.313963	0.172	0.44436
0.174	0.408184	0.202	0.25572	0.201	0.362184
0.202	0.366073	0.231	0.218418	0.23	0.285537
0.23	0.30008	0.26	0.188007	0.26	0.258983
0.258	0.265003	0.289	0.178094	0.289	0.227655
0.286	0.239703	0.319	0.153461	0.318	0.189234
0.314	0.208	0.348	0.118712	0.347	0.153723
0.342	0.1871	0.377	0.102485	0.376	0.127858
0.37	0.160075	0.406	0.085605	0.405	0.095651
0.398	0.140071	0.435	0.038818	0.434	0.076741
0.425	0.118296	0.464	0.041505	0.463	0.063065
0.453	0.091284	0.493	0.01528	0.493	0.041146
0.481	0.071335	0.523	0.00769	0.522	0.026125
0.509	0.073803	0.552	-0.01736	0.551	0.020556
0.537	0.044576	0.581	-0.02252	0.58	-0.0027
0.565	0.045362	0.61	-0.02954	0.609	-0.01047
0.593	0.02211	0.639	-0.04228	0.638	-0.02742
0.621	0.014134	0.668	-0.04984	0.667	-0.03409
0.649	0.011394	0.697	-0.06898	0.697	-0.03753
0.677	0.002674	0.726	-0.07098	0.726	-0.04307
0.705	-0.00465	0.756	-0.08598	0.755	-0.05642
0.733	-0.01017	0.785	-0.09224	0.784	-0.0634
0.761	-0.01146	0.814	-0.09989	0.813	-0.06855
0.789	-0.01529	0.843	-0.10763	0.842	-0.0767
0.817	-0.02269	0.872	-0.11334	0.871	-0.07418
0.845	-0.02031	0.901	-0.11419	0.9	-0.08464
0.873	-0.035	0.93	-0.12561	0.93	-0.08583
0.901	-0.03787	0.959	-0.12934	0.959	-0.09875
0.929	-0.04022	0.989	-0.13398	0.988	-0.09305
0.957	-0.03566	1.018	-0.14963	1.017	-0.09727
0.985	-0.05009	1.047	-0.14603	1.046	-0.10232
1.013	-0.04901	1.076	-0.15889	1.075	-0.11413
1.041	-0.04861	1.105	-0.15689	1.104	-0.11688
1.069	-0.0498	1.134	-0.16335	1.133	-0.12404
1.096	-0.05704	1.163	-0.1685	1.163	-0.12461
1.124	-0.05532	1.193	-0.17486	1.192	-0.12993
1.152	-0.05449	1.222	-0.17849	1.221	-0.13103
1.18	-0.05389	1.251	-0.1775	1.25	-0.12418
1.208	-0.05446	1.28	-0.1835	1.279	-0.13236
1.236	-0.06223	1.309	-0.19513	1.308	-0.14702
1.264	-0.06096	1.338	-0.18583	1.337	-0.13559
1.292	-0.05679	1.367	-0.20164	1.367	-0.15557
1.32	-0.06166	1.396	-0.20593	1.396	-0.15253
1.348	-0.06138	1.426	-0.20488	1.425	-0.1552
1.376	-0.0547	1.455	-0.21281	1.454	-0.15435
1.404	-0.06706	1.484	-0.22044	1.483	-0.16389
1.432	-0.06688	1.513	-0.21972	1.512	-0.15939
1.46	-0.05465	1.542	-0.2255	1.541	-0.16115
1.488	-0.06476	1.571	-0.22826	1.57	-0.17024
1.516	-0.06752	1.6	-0.22907	1.6	-0.16599
1.544	-0.06808	1.63	-0.2384	1.629	-0.16246
1.572	-0.0604	1.659	-0.23216	1.658	-0.17432
1.6	-0.06745	1.688	-0.23382	1.687	-0.17366
1.628	-0.06699	1.717	-0.23751	1.716	-0.17257
1.656	-0.07617	1.746	-0.24809	1.745	-0.18259
1.684	-0.0687	1.775	-0.25746	1.774	-0.18392
1.712	-0.06754	1.804	-0.24865	1.804	-0.1862
1.74	-0.06999	1.833	-0.25335	1.833	-0.19704
1.767	-0.07886	1.863	-0.25476	1.862	-0.19679
1.795	-0.07285	1.892	-0.26366	1.891	-0.19818
1.823	-0.07729	1.921	-0.26398	1.92	-0.19907
1.851	-0.07597	1.95	-0.25957	1.949	-0.20683
1.879	-0.08323	1.979	-0.26124	1.978	-0.21058
1.907	-0.07045	2.008	-0.26354	2.007	-0.21144
1.935	-0.07676	2.037	-0.26643	2.037	-0.21166
1.963	-0.08334	2.067	-0.27402	2.066	-0.20529
1.991	-0.08868	2.096	-0.2721	2.095	-0.20758
2.019	-0.09682	2.125	-0.28395	2.124	-0.21022
2.047	-0.0878	2.154	-0.27892	2.153	-0.22742
2.075	-0.09785	2.183	-0.28081	2.182	-0.22466
2.103	-0.09164	2.212	-0.29275	2.211	-0.22027
2.131	-0.09394	2.241	-0.27783	2.241	-0.21614
2.159	-0.10619	2.27	-0.28542	2.27	-0.2286
2.187	-0.09632	2.3	-0.27556	2.299	-0.23543
2.215	-0.10053	2.329	-0.28147	2.328	-0.23196
2.243	-0.10721	2.358	-0.28098	2.357	-0.23196
2.271	-0.1071	2.387	-0.28427	2.386	-0.22624
2.299	-0.12141	2.416	-0.28787	2.415	-0.22794
2.327	-0.10964	2.445	-0.29257	2.444	-0.22439
2.355	-0.11347	2.474	-0.28553	2.474	-0.22659
2.383	-0.11973	2.504	-0.29625	2.503	-0.23867
2.411	-0.11462	2.533	-0.29509	2.532	-0.23379
2.438	-0.11606	2.562	-0.28621	2.561	-0.22604
2.466	-0.12062	2.591	-0.29581	2.59	-0.225
2.494	-0.11558	2.62	-0.29098	2.619	-0.22106
2.522	-0.11979	2.649	-0.29151	2.648	-0.22598
2.55	-0.13049	2.678	-0.29612	2.678	-0.23181
2.578	-0.12351	2.707	-0.29297	2.707	-0.23774
2.606	-0.12687	2.737	-0.29529	2.736	-0.23191
2.634	-0.12628	2.766	-0.29549	2.765	-0.23447
2.662	-0.12215	2.795	-0.29463	2.794	-0.22551
2.69	-0.12623	2.824	-0.30199	2.823	-0.23046
2.718	-0.12393	2.853	-0.2961	2.852	-0.2254
2.746	-0.12429	2.882	-0.2942	2.881	-0.22569
2.774	-0.12511	2.911	-0.29294	2.911	-0.2317
2.802	-0.11907	2.941	-0.29933	2.94	-0.23129
2.83	-0.12471	2.97	-0.29175	2.969	-0.23351
2.858	-0.11852	2.999	-0.29665	2.998	-0.23538
2.886	-0.12856	3.028	-0.30441	3.027	-0.23561
2.914	-0.11934	3.057	-0.2943	3.056	-0.23312
2.942	-0.12103	3.086	-0.29829	3.085	-0.23675
2.97	-0.12727	3.115	-0.29026	3.115	-0.22839
2.998	-0.1216	3.144	-0.2955	3.144	-0.23529
3.026	-0.11927	3.174	-0.28984	3.173	-0.2407
3.054	-0.11456	3.203	-0.28821	3.202	-0.22932
3.082	-0.12221	3.232	-0.29458	3.231	-0.23287
3.109	-0.10891	3.261	-0.29154	3.26	-0.23278
3.137	-0.11551	3.29	-0.29541	3.289	-0.22703
3.165	-0.11869	3.319	-0.28586	3.318	-0.2312
3.193	-0.11343	3.348	-0.29031	3.348	-0.23761
3.221	-0.12101	3.377	-0.29761	3.377	-0.23228
3.249	-0.11842	3.407	-0.2846	3.406	-0.23752
3.277	-0.10882	3.436	-0.29144	3.435	-0.2377
3.305	-0.11302	3.465	-0.29326	3.464	-0.22802
3.333	-0.11372	3.494	-0.28782	3.493	-0.23403
3.361	-0.11531	3.523	-0.28477	3.522	-0.22907
3.389	-0.11015	3.552	-0.29485	3.552	-0.23239
3.417	-0.12338	3.581	-0.28928	3.581	-0.23772
3.445	-0.11432	3.611	-0.28857	3.61	-0.24222
3.473	-0.12222	3.64	-0.29069	3.639	-0.23506
3.501	-0.12142	3.669	-0.27877	3.668	-0.2305
3.529	-0.1217	3.698	-0.29204	3.697	-0.22452
3.557	-0.12877	3.727	-0.29118	3.726	-0.23336
3.585	-0.12819	3.756	-0.28418	3.755	-0.23835
3.613	-0.12753	3.785	-0.28757	3.785	-0.23212
3.641	-0.13863	3.814	-0.29577	3.814	-0.22702
3.669	-0.13694	3.844	-0.29536	3.843	-0.23958
3.697	-0.13313	3.873	-0.29377	3.872	-0.24058
3.725	-0.13448	3.902	-0.29281	3.901	-0.23299
3.753	-0.13517	3.931	-0.29559	3.93	-0.22487
3.781	-0.13999	3.96	-0.29383	3.959	-0.22355
3.808	-0.14435	3.989	-0.29435	3.988	-0.23246
3.836	-0.13818	4.018	-0.30085	4.018	-0.23012
3.864	-0.14111	4.048	-0.30272	4.047	-0.23058
3.892	-0.1438	4.077	-0.29769	4.076	-0.2279
3.92	-0.14476	4.106	-0.29308	4.105	-0.22387
3.948	-0.1467	4.135	-0.29582	4.134	-0.23466
3.976	-0.15391	4.164	-0.29808	4.163	-0.22808
4.004	-0.14531	4.193	-0.30278	4.192	-0.236
4.032	-0.15026	4.222	-0.29846	4.222	-0.231
4.06	-0.1595	4.251	-0.31025	4.251	-0.23285
4.088	-0.16174	4.281	-0.30507	4.28	-0.22992
4.116	-0.14992	4.31	-0.30994	4.309	-0.23368
4.144	-0.16117	4.339	-0.30792	4.338	-0.2249
4.172	-0.15464	4.368	-0.31368	4.367	-0.23352
4.2	-0.16023	4.397	-0.30818	4.396	-0.22836
4.228	-0.1597	4.426	-0.31517	4.425	-0.22892
4.256	-0.1589	4.455	-0.31669	4.455	-0.22577
4.284	-0.15925	4.485	-0.32328	4.484	-0.2316
4.312	-0.15816	4.514	-0.32929	4.513	-0.22946
4.34	-0.15007	4.543	-0.32122	4.542	-0.23186
4.368	-0.15243	4.572	-0.3333	4.571	-0.23298
4.396	-0.16173	4.601	-0.32877	4.6	-0.22683
4.424	-0.16351	4.63	-0.33582	4.629	-0.23215
4.452	-0.15434	4.659	-0.33355	4.659	-0.23974
4.479	-0.15453	4.688	-0.32898	4.688	-0.23313
4.507	-0.15639	4.718	-0.33438	4.717	-0.23225
4.535	-0.15372	4.747	-0.3368	4.746	-0.22963
4.563	-0.15518	4.776	-0.33414	4.775	-0.22993
4.591	-0.16288	4.805	-0.35087	4.804	-0.22625
4.619	-0.16026	4.834	-0.35413	4.833	-0.23603
4.647	-0.16163	4.863	-0.35195	4.862	-0.23117
4.675	-0.15759	4.892	-0.35052	4.892	-0.23041
4.703	-0.15816	4.922	-0.3542	4.921	-0.2261
4.731	-0.15202	4.951	-0.34989	4.95	-0.2323
4.759	-0.15275	4.98	-0.3571	4.979	-0.22348
4.787	-0.1619	5.009	-0.35102	5.008	-0.23279
4.815	-0.15554	5.038	-0.35893	5.037	-0.23528
4.843	-0.16144	5.067	-0.36502	5.066	-0.22942
4.871	-0.16679	5.096	-0.37117	5.096	-0.22061
4.899	-0.16885	5.125	-0.36668	5.125	-0.21816
4.927	-0.17786	5.155	-0.35109	5.154	-0.23672
4.955	-0.16408	5.184	-0.3553	5.183	-0.22967
4.983	-0.15759	5.213	-0.36819	5.212	-0.23409
5.011	-0.16731	5.242	-0.36039	5.241	-0.22502
5.039	-0.16585	5.271	-0.36716	5.27	-0.22809
5.067	-0.16413	5.3	-0.36302	5.299	-0.22861
5.095	-0.1686	5.329	-0.35607	5.329	-0.22896
5.123	-0.17139	5.359	-0.36183	5.358	-0.22528
5.15	-0.17663	5.388	-0.36536	5.387	-0.22545
5.178	-0.17493	5.417	-0.36274	5.416	-0.2158
5.206	-0.16607	5.446	-0.369	5.445	-0.23291
5.234	-0.17742	5.475	-0.36925	5.474	-0.22108
5.262	-0.15789	5.504	-0.36023	5.503	-0.22376
5.29	-0.16302	5.533	-0.36959	5.533	-0.21875
5.318	-0.17049	5.562	-0.37888	5.562	-0.22338
5.346	-0.17976	5.592	-0.36666	5.591	-0.21122
5.374	-0.16985	5.621	-0.36968	5.62	-0.20921
5.402	-0.18553	5.65	-0.37122	5.649	-0.21982
5.43	-0.17298	5.679	-0.36658	5.678	-0.21346
5.458	-0.18626	5.708	-0.3688	5.707	-0.22931
5.486	-0.17654	5.737	-0.37387	5.736	-0.21381
5.514	-0.17791	5.766	-0.37561	5.766	-0.21808
5.542	-0.1781	5.795	-0.3667	5.795	-0.22258
5.57	-0.17953	5.825	-0.36943	5.824	-0.21344
5.598	-0.17768	5.854	-0.37047	5.853	-0.22146
5.626	-0.17938	5.883	-0.36963	5.882	-0.21643
5.654	-0.18035	5.912	-0.36615	5.911	-0.21326
5.682	-0.18665	5.941	-0.37587	5.94	-0.21193
5.71	-0.18613	5.97	-0.36635	5.97	-0.21584
5.738	-0.17691	5.999	-0.36804	5.999	-0.20794
5.766	-0.18144	6.029	-0.37193	6.028	-0.2114
5.794	-0.17822	6.058	-0.37625	6.057	-0.21481
5.821	-0.18372	6.087	-0.36878	6.086	-0.21441
5.849	-0.18333	6.116	-0.36564	6.115	-0.21654
5.877	-0.18299	6.145	-0.37496	6.144	-0.21428
5.905	-0.18893	6.174	-0.37665	6.173	-0.21215
5.933	-0.18185	6.203	-0.36981	6.203	-0.21231
5.961	-0.18767	6.232	-0.37482	6.232	-0.20589
5.989	-0.19097	6.262	-0.35538	6.261	-0.20583
6.017	-0.18703	6.291	-0.36001	6.29	-0.20875
6.045	-0.19064	6.32	-0.36737	6.319	-0.20426
6.073	-0.18359	6.349	-0.36438	6.348	-0.20876
6.101	-0.19269	6.378	-0.35575	6.377	-0.20592
6.129	-0.19435	6.407	-0.36338	6.406	-0.20698
6.157	-0.20164	6.436	-0.37923	6.436	-0.204
6.185	-0.20511	6.466	-0.37394	6.465	-0.19975
6.213	-0.20233	6.495	-0.36847	6.494	-0.20259
6.241	-0.21064	6.524	-0.37982	6.523	-0.20667
6.269	-0.20473	6.553	-0.36652	6.552	-0.20098
6.297	-0.19977	6.582	-0.36717	6.581	-0.20494
6.325	-0.21564	6.611	-0.37713	6.61	-0.20147
6.353	-0.20054	6.64	-0.36412	6.64	-0.20418
6.381	-0.212	6.669	-0.36436	6.669	-0.20786
6.409	-0.21149	6.699	-0.36528	6.698	-0.19883
6.437	-0.21255	6.728	-0.36882	6.727	-0.20258
6.465	-0.21367	6.757	-0.36954	6.756	-0.2117
6.492	-0.20905	6.786	-0.36546	6.785	-0.19248
6.52	-0.2037	6.815	-0.36236	6.814	-0.19811
6.548	-0.20995	6.844	-0.36705	6.843	-0.19782
6.576	-0.21017	6.873	-0.36402	6.873	-0.19859
6.604	-0.21044	6.903	-0.3772	6.902	-0.19808
6.632	-0.21133	6.932	-0.37036	6.931	-0.19425
6.66	-0.21379	6.961	-0.36039	6.96	-0.19796
6.688	-0.21359	6.99	-0.36446	6.989	-0.20146
6.716	-0.21933	7.019	-0.36913	7.018	-0.20057
6.744	-0.20596	7.048	-0.36313	7.047	-0.2047
6.772	-0.20895	7.077	-0.36809	7.077	-0.19071
6.8	-0.21726	7.106	-0.36223	7.106	-0.19566
6.828	-0.21391	7.136	-0.35949	7.135	-0.19291
6.856	-0.2182	7.165	-0.36354	7.164	-0.18779
6.884	-0.2141	7.194	-0.35461	7.193	-0.18994
6.912	-0.20678	7.223	-0.36463	7.222	-0.18492
6.94	-0.21224	7.252	-0.36	7.251	-0.18107
6.968	-0.20475	7.281	-0.36605	7.28	-0.18973
6.996	-0.21448	7.31	-0.35803	7.31	-0.19193
7.024	-0.20719	7.34	-0.35564	7.339	-0.20092
7.052	-0.20237	7.369	-0.35964	7.368	-0.18755
7.08	-0.21294	7.398	-0.35188	7.397	-0.18891
7.108	-0.20427	7.427	-0.35978	7.426	-0.18162
7.136	-0.20293	7.456	-0.35698	7.455	-0.18117
7.163	-0.20268	7.485	-0.35479	7.484	-0.18239
7.191	-0.20302	7.514	-0.36081	7.514	-0.17884
7.219	-0.19924	7.543	-0.36122	7.543	-0.17648
7.247	-0.19757	7.573	-0.35379	7.572	-0.16497
7.275	-0.19934	7.602	-0.35361	7.601	-0.17346
7.303	-0.18837	7.631	-0.36262	7.63	-0.16219
7.331	-0.19109	7.66	-0.35676	7.659	-0.16085
7.359	-0.18316	7.689	-0.36185	7.688	-0.15969
7.387	-0.18207	7.718	-0.35949	7.717	-0.16441
7.415	-0.17171	7.747	-0.36346	7.747	-0.1733
7.443	-0.16919	7.777	-0.36415	7.776	-0.16407
7.471	-0.1623	7.806	-0.35768	7.805	-0.16103
7.499	-0.16403	7.835	-0.36632	7.834	-0.17262
7.527	-0.15238	7.864	-0.35563	7.863	-0.16832
7.555	-0.14783	7.893	-0.36022	7.892	-0.16575
7.583	-0.13698	7.922	-0.35698	7.921	-0.15865
7.611	-0.12564	7.951	-0.35261	7.951	-0.17069
7.639	-0.11247	7.98	-0.34877	7.98	-0.1647
7.667	-0.08999	8.01	-0.35874	8.009	-0.16476
7.695	-0.0857	8.039	-0.35828	8.038	-0.15816
7.723	-0.07611	8.068	-0.35563	8.067	-0.16756
7.751	-0.05598	8.097	-0.35543	8.096	-0.1671
7.779	-0.06823	8.126	-0.36353	8.125	-0.15946
7.807	-0.06064	8.155	-0.35296	8.154	-0.15266
7.835	-0.05338	8.184	-0.35332	8.184	-0.16322
7.862	-0.062	8.213	-0.35734	8.213	-0.15874
7.89	-0.06183	8.243	-0.35189	8.242	-0.14723
7.918	-0.05959	8.272	-0.35031	8.271	-0.16508
7.946	-0.07294	8.301	-0.35654	8.3	-0.16408
7.974	-0.06789	8.33	-0.35339	8.329	-0.15879
8.002	-0.07141	8.359	-0.35435	8.358	-0.15468
8.03	-0.06972	8.388	-0.3512	8.388	-0.15394
8.058	-0.07832	8.417	-0.35063	8.417	-0.14988
8.086	-0.07656	8.447	-0.34787	8.446	-0.1544
8.114	-0.06535	8.476	-0.35167	8.475	-0.14905
8.142	-0.07772	8.505	-0.34577	8.504	-0.14745
8.17	-0.06672	8.534	-0.35265	8.533	-0.13837
8.198	-0.07277	8.563	-0.35248	8.562	-0.14375
8.226	-0.07239	8.592	-0.35567	8.591	-0.13583
8.254	-0.07702	8.621	-0.35316	8.621	-0.14166
8.282	-0.0644	8.65	-0.35281	8.65	-0.13461
8.31	-0.07171	8.68	-0.35988	8.679	-0.14626
8.338	-0.06236	8.709	-0.35313	8.708	-0.14145
8.366	-0.07621	8.738	-0.36084	8.737	-0.13824
8.394	-0.07297	8.767	-0.35706	8.766	-0.13358
8.422	-0.06924	8.796	-0.34828	8.795	-0.13446
8.45	-0.06828	8.825	-0.35807	8.825	-0.13676
8.478	-0.06621	8.854	-0.34177	8.854	-0.14147
8.506	-0.06236	8.884	-0.35226	8.883	-0.13401
8.533	-0.06481	8.913	-0.34733	8.912	-0.13096
8.561	-0.05969	8.942	-0.34098	8.941	-0.13528
8.589	-0.06321	8.971	-0.34768	8.97	-0.13814
8.617	-0.05398	9	-0.3478	8.999	-0.12948
8.645	-0.04935	9.029	-0.35253	9.028	-0.13202
8.673	-0.04774	9.058	-0.34202	9.058	-0.13145
8.701	-0.05101	9.087	-0.3472	9.087	-0.12952
8.729	-0.04344	9.117	-0.35412	9.116	-0.13747
8.757	-0.03614	9.146	-0.34425	9.145	-0.13465
8.785	-0.03085	9.175	-0.33815	9.174	-0.13468
8.813	-0.02503	9.204	-0.33631	9.203	-0.12994
8.841	-0.02514	9.233	-0.33862	9.232	-0.12889
8.869	-0.01997	9.262	-0.34322	9.261	-0.13779
8.897	-0.01935	9.291	-0.34124	9.291	-0.13371
8.925	-0.01433	9.321	-0.34143	9.32	-0.13633
8.953	-0.01312	9.35	-0.34084	9.349	-0.13575
8.981	-0.00773	9.379	-0.34615	9.378	-0.13342
9.009	-0.00696	9.408	-0.34151	9.407	-0.13644
9.037	0.007057	9.437	-0.34386	9.436	-0.13678
9.065	-0.00058	9.466	-0.33512	9.465	-0.14325
9.093	0.011213	9.495	-0.33661	9.495	-0.14316
9.121	0.014669	9.524	-0.33209	9.524	-0.14092
9.149	0.021422	9.554	-0.34286	9.553	-0.13459
9.177	0.028983	9.583	-0.34372	9.582	-0.14726
9.204	0.032766	9.612	-0.33779	9.611	-0.14326
9.232	0.039873	9.641	-0.33561	9.64	-0.14949
9.26	0.052624	9.67	-0.34056	9.669	-0.15962
9.288	0.053456	9.699	-0.33774	9.698	-0.15532
9.316	0.065502	9.728	-0.33868	9.728	-0.15994
9.344	0.065714	9.758	-0.33183	9.757	-0.16155
9.372	0.071235	9.787	-0.33207	9.786	-0.15366
9.4	0.078255	9.816	-0.33181	9.815	-0.1643
9.428	0.086112	9.845	-0.3271	9.844	-0.16625
9.456	0.099543	9.874	-0.32146	9.873	-0.1619
9.484	0.101311	9.903	-0.32797	9.902	-0.16425
9.512	0.101901	9.932	-0.32807	9.932	-0.16265
9.54	0.123833	9.961	-0.32569	9.961	-0.15598
9.568	0.131749	9.991	-0.32043	9.99	-0.15788
9.596	0.135879	10.02	-0.32225	10.019	-0.17333
9.624	0.144799	10.049	-0.32313	10.048	-0.17192
9.652	0.152424	10.078	-0.32971	10.077	-0.16716
9.68	0.165201	10.107	-0.3116	10.106	-0.16327
9.708	0.170863	10.136	-0.31358	10.135	-0.17238
9.736	0.181442	10.165	-0.30232	10.165	-0.17342
9.764	0.19973	10.195	-0.31146	10.194	-0.175
9.792	0.199804	10.224	-0.30792	10.223	-0.17552
9.82	0.208068	10.253	-0.29584	10.252	-0.17655
9.848	0.223766	10.282	-0.30067	10.281	-0.17546
9.875	0.235219	10.311	-0.2972	10.31	-0.17496
9.903	0.246583	10.34	-0.3023	10.339	-0.17859
9.931	0.251731	10.369	-0.29711	10.369	-0.17932
9.959	0.259132	10.398	-0.29451	10.398	-0.18287
9.987	0.277124	10.428	-0.28298	10.427	-0.17592
10.015	0.288025	10.457	-0.28055	10.456	-0.18642
10.043	0.310038	10.486	-0.27157	10.485	-0.18428
10.071	0.321887	10.515	-0.27356	10.514	-0.17343
10.099	0.336714	10.544	-0.27484	10.543	-0.18419
10.127	0.356022	10.573	-0.27599	10.572	-0.18227
10.155	0.371986	10.602	-0.27089	10.602	-0.17933
10.183	0.392738	10.631	-0.26454	10.631	-0.17335
10.211	0.418616	10.661	-0.26436	10.66	-0.17462
10.239	0.429548	10.69	-0.25788	10.689	-0.1768
10.267	0.445535	10.719	-0.25517	10.718	-0.17734
10.295	0.471751	10.748	-0.24943	10.747	-0.18095
10.323	0.497138	10.777	-0.23699	10.776	-0.18335
10.351	0.539349	10.806	-0.23266	10.806	-0.18175
10.379	0.561444	10.835	-0.23345	10.835	-0.17919
10.407	0.602391	10.865	-0.23649	10.864	-0.17239
10.435	0.637921	10.894	-0.22518	10.893	-0.18332
10.463	0.675519	10.923	-0.2278	10.922	-0.17719
10.491	0.725202	10.952	-0.22147	10.951	-0.17424
10.519	0.771075	10.981	-0.2054	10.98	-0.17753
10.546	0.824826	11.01	-0.20678	11.009	-0.16657
10.574	0.881817	11.039	-0.21102	11.039	-0.17732
10.602	0.9454	11.068	-0.20179	11.068	-0.182
10.63	1.02326	11.098	-0.19652	11.097	-0.16829
10.658	1.09698	11.127	-0.1921	11.126	-0.16553
10.686	1.17922	11.156	-0.18893	11.155	-0.17597
10.714	1.27354	11.185	-0.18754	11.184	-0.17526
10.742	1.36845	11.214	-0.186	11.213	-0.17704
10.77	1.47494	11.243	-0.17491	11.243	-0.17948
10.798	1.59096	11.272	-0.17298	11.272	-0.1785
10.826	1.71782	11.302	-0.16999	11.301	-0.17163
10.854	1.84921	11.331	-0.16021	11.33	-0.17798
10.882	1.98883	11.36	-0.15294	11.359	-0.18858
10.91	2.14194	11.389	-0.1375	11.388	-0.17516
10.938	2.3011	11.418	-0.14657	11.417	-0.16699
10.966	2.47314	11.447	-0.135	11.446	-0.16036
10.994	2.64574	11.476	-0.13382	11.476	-0.1693
11.022	2.84491	11.505	-0.13015	11.505	-0.16636
11.05	3.03346	11.535	-0.10723	11.534	-0.17112
11.078	3.24923	11.564	-0.10461	11.563	-0.17056
11.106	3.47015	11.593	-0.09026	11.592	-0.17683
11.134	3.68573	11.622	-0.08003	11.621	-0.17624
11.162	3.92361	11.651	-0.07031	11.65	-0.16568
11.19	4.15883	11.68	-0.05271	11.679	-0.1697
11.217	4.40878	11.709	-0.05318	11.709	-0.17197
11.245	4.66749	11.739	-0.02975	11.738	-0.16743
11.273	4.91782	11.768	-0.01006	11.767	-0.16556
11.301	5.18648	11.797	0.02324	11.796	-0.17256
11.329	5.45984	11.826	0.053679	11.825	-0.16595
11.357	5.73846	11.855	0.071976	11.854	-0.1692
11.385	6.00655	11.884	0.115555	11.883	-0.16382
11.413	6.28685	11.913	0.1508	11.913	-0.16253
11.441	6.55685	11.942	0.206525	11.942	-0.17312
11.469	6.83025	11.972	0.256611	11.971	-0.16607
11.497	7.10252	12.001	0.318995	12	-0.16682
11.525	7.37727	12.03	0.383501	12.029	-0.16446
11.553	7.64012	12.059	0.454691	12.058	-0.16329
11.581	7.91106	12.088	0.552796	12.087	-0.1681
11.609	8.16655	12.117	0.642319	12.116	-0.16157
11.637	8.42016	12.146	0.74769	12.146	-0.15876
11.665	8.66267	12.176	0.869603	12.175	-0.1625
11.693	8.89771	12.205	0.99046	12.204	-0.16154
11.721	9.12119	12.234	1.1298	12.233	-0.16631
11.749	9.33999	12.263	1.28069	12.262	-0.1649
11.777	9.54309	12.292	1.45134	12.291	-0.15663
11.805	9.73773	12.321	1.61601	12.32	-0.14662
11.833	9.92578	12.35	1.79695	12.35	-0.16316
11.861	10.0961	12.379	2.00026	12.379	-0.15537
11.889	10.2494	12.409	2.19692	12.408	-0.15346
11.916	10.3957	12.438	2.41505	12.437	-0.15227
11.944	10.5293	12.467	2.63768	12.466	-0.14806
11.972	10.649	12.496	2.87096	12.495	-0.14155
12	10.7528	12.525	3.11165	12.524	-0.1386
12.028	10.8484	12.554	3.35508	12.553	-0.14588
12.056	10.9098	12.583	3.60867	12.583	-0.14711
12.084	10.9701	12.613	3.86744	12.612	-0.13722
12.112	11.0212	12.642	4.11728	12.641	-0.13273
12.14	11.0519	12.671	4.37266	12.67	-0.14486
12.168	11.0666	12.7	4.63708	12.699	-0.13751
12.196	11.069	12.729	4.89003	12.728	-0.13762
12.224	11.0582	12.758	5.13749	12.757	-0.14046
12.252	11.0309	12.787	5.37723	12.787	-0.13674
12.28	10.9879	12.816	5.61883	12.816	-0.13133
12.308	10.9549	12.846	5.83497	12.845	-0.12935
12.336	10.8963	12.875	6.04781	12.874	-0.13228
12.364	10.8223	12.904	6.25389	12.903	-0.12421
12.392	10.7383	12.933	6.44862	12.932	-0.12519
12.42	10.6393	12.962	6.61466	12.961	-0.13031
12.448	10.5283	12.991	6.76818	12.99	-0.12794
12.476	10.4186	13.02	6.89704	13.02	-0.12754
12.504	10.2987	13.049	7.02199	13.049	-0.12792
12.532	10.164	13.079	7.11145	13.078	-0.12251
12.56	10.027	13.108	7.19013	13.107	-0.1255
12.587	9.87619	13.137	7.24606	13.136	-0.1211
12.615	9.72353	13.166	7.29198	13.165	-0.11506
12.643	9.55995	13.195	7.31353	13.194	-0.11646
12.671	9.39272	13.224	7.30888	13.224	-0.13111
12.699	9.21643	13.253	7.28934	13.253	-0.12215
12.727	9.04424	13.283	7.2484	13.282	-0.11688
12.755	8.87634	13.312	7.19874	13.311	-0.12019
12.783	8.68256	13.341	7.11688	13.34	-0.11667
12.811	8.49832	13.37	7.02509	13.369	-0.10666
12.839	8.31754	13.399	6.90881	13.398	-0.10942
12.867	8.12931	13.428	6.79108	13.427	-0.12145
12.895	7.93466	13.457	6.65441	13.457	-0.11975
12.923	7.74808	13.486	6.50609	13.486	-0.11261
12.951	7.55478	13.516	6.34161	13.515	-0.10521
12.979	7.36035	13.545	6.17567	13.544	-0.10856
13.007	7.16549	13.574	5.99394	13.573	-0.11086
13.035	6.97685	13.603	5.81258	13.602	-0.10696
13.063	6.79203	13.632	5.6214	13.631	-0.10655
13.091	6.59805	13.661	5.42265	13.661	-0.08766
13.119	6.39799	13.69	5.21795	13.69	-0.09632
13.147	6.22377	13.72	5.00919	13.719	-0.10117
13.175	6.03212	13.749	4.80984	13.748	-0.09658
13.203	5.8527	13.778	4.60164	13.777	-0.09123
13.231	5.68209	13.807	4.40728	13.806	-0.09133
13.258	5.50527	13.836	4.19741	13.835	-0.08385
13.286	5.32976	13.865	3.99233	13.864	-0.0821
13.314	5.15376	13.894	3.78906	13.894	-0.09294
13.342	4.99129	13.923	3.59979	13.923	-0.08619
13.37	4.82485	13.953	3.40367	13.952	-0.08541
13.398	4.66068	13.982	3.21309	13.981	-0.07426
13.426	4.50428	14.011	3.02436	14.01	-0.07692
13.454	4.35186	14.04	2.84016	14.039	-0.07778
13.482	4.20577	14.069	2.66899	14.068	-0.06733
13.51	4.06412	14.098	2.49788	14.098	-0.06237
13.538	3.92049	14.127	2.35028	14.127	-0.06898
13.566	3.78034	14.157	2.19358	14.156	-0.07234
13.594	3.65024	14.186	2.05337	14.185	-0.06058
13.622	3.51856	14.215	1.907	14.214	-0.05263
13.65	3.3887	14.244	1.76562	14.243	-0.05816
13.678	3.27715	14.273	1.63982	14.272	-0.04375
13.706	3.15406	14.302	1.52101	14.301	-0.04384
13.734	3.03298	14.331	1.39829	14.331	-0.03172
13.762	2.93076	14.36	1.2871	14.36	-0.0334
13.79	2.82593	14.39	1.18573	14.389	-0.0407
13.818	2.71152	14.419	1.09106	14.418	-0.02464
13.846	2.60567	14.448	0.998926	14.447	-0.02239
13.874	2.50903	14.477	0.908346	14.476	-0.01536
13.902	2.41361	14.506	0.827527	14.505	0.001627
13.929	2.32875	14.535	0.746234	14.534	0.005141
13.957	2.25191	14.564	0.680434	14.564	0.006601
13.985	2.15491	14.594	0.610019	14.593	0.012523
14.013	2.06976	14.623	0.54462	14.622	0.019141
14.041	1.99991	14.652	0.488749	14.651	0.028149
14.069	1.91283	14.681	0.428397	14.68	0.035894
14.097	1.84516	14.71	0.377614	14.709	0.035404
14.125	1.77088	14.739	0.331735	14.738	0.047817
14.153	1.71282	14.768	0.296682	14.768	0.066652
14.181	1.64439	14.797	0.251996	14.797	0.068255
14.209	1.58045	14.827	0.210654	14.826	0.079713
14.237	1.51118	14.856	0.180665	14.855	0.098041
14.265	1.45951	14.885	0.148127	14.884	0.10516
14.293	1.40838	14.914	0.120893	14.913	0.115662
14.321	1.34761	14.943	0.091653	14.942	0.125155
14.349	1.29833	14.972	0.062657	14.971	0.153214
14.377	1.24845	15.001	0.039626	15.001	0.171723
14.405	1.2046	15.031	0.012994	15.03	0.186782
14.433	1.15561	15.06	-0.00147	15.059	0.207362
14.461	1.10629	15.089	-0.02181	15.088	0.225199
14.489	1.07248	15.118	-0.03685	15.117	0.255572
14.517	1.03157	15.147	-0.05646	15.146	0.271732
14.545	0.994792	15.176	-0.07195	15.175	0.307427
14.573	0.955235	15.205	-0.08722	15.205	0.34203
14.6	0.91025	15.234	-0.09899	15.234	0.385604
14.628	0.88253	15.264	-0.11326	15.263	0.418675
14.656	0.847857	15.293	-0.11398	15.292	0.476832
14.684	0.81753	15.322	-0.13223	15.321	0.530486
14.712	0.78302	15.351	-0.1362	15.35	0.602664
14.74	0.760875	15.38	-0.14683	15.379	0.669911
14.768	0.721054	15.409	-0.14721	15.408	0.756358
14.796	0.706236	15.438	-0.15595	15.438	0.84608
14.824	0.674197	15.467	-0.16518	15.467	0.943531
14.852	0.648623	15.497	-0.17072	15.496	1.05974
14.88	0.627489	15.526	-0.1776	15.525	1.18607
14.908	0.615219	15.555	-0.18526	15.554	1.32557
14.936	0.592622	15.584	-0.18325	15.583	1.49807
14.964	0.574884	15.613	-0.18807	15.612	1.66348
14.992	0.547514	15.642	-0.19358	15.642	1.85881
15.02	0.529674	15.671	-0.19847	15.671	2.08084
15.048	0.504102	15.701	-0.20929	15.7	2.32437
15.076	0.485755	15.73	-0.21187	15.729	2.56612
15.104	0.470945	15.759	-0.21403	15.758	2.83207
15.132	0.452367	15.788	-0.20976	15.787	3.13626
15.16	0.443446	15.817	-0.21191	15.816	3.44493
15.188	0.415801	15.846	-0.22154	15.845	3.78504
15.216	0.408479	15.875	-0.21434	15.875	4.13675
15.244	0.385959	15.904	-0.22763	15.904	4.5069
15.271	0.377036	15.934	-0.23717	15.933	4.89602
15.299	0.360976	15.963	-0.23325	15.962	5.29581
15.327	0.350811	15.992	-0.22398	15.991	5.72338
15.355	0.33306	16.021	-0.23191	16.02	6.14573
15.383	0.331679	16.05	-0.22746	16.049	6.58714
15.411	0.321737	16.079	-0.24016	16.079	7.02173
15.439	0.306637	16.108	-0.24894	16.108	7.46148
15.467	0.292324	16.138	-0.23694	16.137	7.91236
15.495	0.278194	16.167	-0.24172	16.166	8.33313
15.523	0.276461	16.196	-0.24449	16.195	8.76709
15.551	0.264628	16.225	-0.24239	16.224	9.18502
15.579	0.259329	16.254	-0.25533	16.253	9.58777
15.607	0.238574	16.283	-0.24982	16.282	9.9582
15.635	0.234942	16.312	-0.25212	16.312	10.3264
15.663	0.221301	16.341	-0.2558	16.341	10.6661
15.691	0.216063	16.371	-0.25768	16.37	10.9772
15.719	0.210406	16.4	-0.24719	16.399	11.2586
15.747	0.207985	16.429	-0.26314	16.428	11.512
15.775	0.195872	16.458	-0.26021	16.457	11.7487
15.803	0.176136	16.487	-0.25655	16.486	11.9193
15.831	0.179731	16.516	-0.25627	16.516	12.0806
15.859	0.165944	16.545	-0.26015	16.545	12.1943
15.887	0.161926	16.575	-0.264	16.574	12.2783
15.915	0.16362	16.604	-0.26939	16.603	12.3232
15.943	0.147109	16.633	-0.25576	16.632	12.3371
15.97	0.152458	16.662	-0.25796	16.661	12.3181
15.998	0.139633	16.691	-0.26603	16.69	12.2635
16.026	0.138337	16.72	-0.26693	16.719	12.1732
16.054	0.134517	16.749	-0.26196	16.749	12.0668
16.082	0.122868	16.778	-0.26279	16.778	11.9132
16.11	0.121424	16.808	-0.27001	16.807	11.7455
16.138	0.111315	16.837	-0.26167	16.836	11.5443
16.166	0.112337	16.866	-0.26774	16.865	11.3302
16.194	0.112288	16.895	-0.26768	16.894	11.0801
16.222	0.098113	16.924	-0.26076	16.923	10.8329
16.25	0.085076	16.953	-0.26657	16.952	10.5451
16.278	0.08281	16.982	-0.2606	16.982	10.2482
16.306	0.077566	17.012	-0.27479	17.011	9.94153
16.334	0.067584	17.041	-0.26302	17.04	9.63794
16.362	0.073945	17.07	-0.27105	17.069	9.3073
16.39	0.068803	17.099	-0.26231	17.098	8.9851
16.418	0.061988	17.128	-0.26912	17.127	8.64914
16.446	0.056918	17.157	-0.27061	17.156	8.30779
16.474	0.05267	17.186	-0.26502	17.186	7.97035
16.502	0.062499	17.215	-0.25877	17.215	7.63175
16.53	0.045447	17.245	-0.27107	17.244	7.30634
16.558	0.044514	17.274	-0.26772	17.273	6.96291
16.586	0.040835	17.303	-0.26726	17.302	6.63734
16.614	0.027131	17.332	-0.25816	17.331	6.31642
16.641	0.033911	17.361	-0.26389	17.36	6.00646
16.669	0.03118	17.39	-0.26543	17.389	5.70822
16.697	0.028709	17.419	-0.27124	17.419	5.39921
16.725	0.026438	17.449	-0.25912	17.448	5.10909
16.753	0.019527	17.478	-0.26674	17.477	4.83074
16.781	0.016944	17.507	-0.26465	17.506	4.56089
16.809	0.006383	17.536	-0.26538	17.535	4.2951
16.837	0.006564	17.565	-0.2573	17.564	4.0343
16.865	0.005606	17.594	-0.25702	17.593	3.80941
16.893	0.003125	17.623	-0.27428	17.623	3.57793
16.921	-0.00634	17.652	-0.26269	17.652	3.34608
16.949	-0.00564	17.682	-0.26088	17.681	3.14517
16.977	-0.00221	17.711	-0.26349	17.71	2.93537
17.005	-0.00325	17.74	-0.25443	17.739	2.75718
17.033	0.000691	17.769	-0.25814	17.768	2.57155
17.061	-0.00033	17.798	-0.2639	17.797	2.41417
17.089	-0.01076	17.827	-0.25527	17.826	2.25449
17.117	-0.01176	17.856	-0.25602	17.856	2.09715
17.145	-0.01044	17.885	-0.2485	17.885	1.94689
17.173	-0.02072	17.915	-0.24299	17.914	1.80575
17.201	-0.00666	17.944	-0.24925	17.943	1.68493
17.229	-0.01569	17.973	-0.25009	17.972	1.57859
17.257	-0.0279	18.002	-0.25044	18.001	1.4694
17.285	-0.01836	18.031	-0.24552	18.03	1.3599
17.312	-0.02623	18.06	-0.25131	18.06	1.26518
17.34	-0.01989	18.089	-0.25443	18.089	1.1731
17.368	-0.0174	18.119	-0.25046	18.118	1.0919
17.396	-0.01857	18.148	-0.24699	18.147	1.01212
17.424	-0.009	18.177	-0.23913	18.176	0.939964
17.452	-0.02541	18.206	-0.24439	18.205	0.872709
17.48	-0.02625	18.235	-0.24506	18.234	0.807644
17.508	-0.02084	18.264	-0.25018	18.263	0.745237
17.536	-0.01555	18.293	-0.23813	18.293	0.681699
17.564	-0.01426	18.322	-0.23356	18.322	0.642414
17.592	-0.01532	18.352	-0.24673	18.351	0.591437
17.62	-0.0228	18.381	-0.23392	18.38	0.549435
17.648	-0.01652	18.41	-0.24101	18.409	0.504621
17.676	-0.02322	18.439	-0.23614	18.438	0.464104
17.704	-0.02143	18.468	-0.23951	18.467	0.42505
17.732	-0.01994	18.497	-0.23508	18.497	0.396487
17.76	-0.0204	18.526	-0.22994	18.526	0.360202
17.788	-0.0149	18.556	-0.22707	18.555	0.339953
17.816	-0.01093	18.585	-0.23485	18.584	0.305223
17.844	-0.00527	18.614	-0.22376	18.613	0.285284
17.872	-0.01202	18.643	-0.22176	18.642	0.264443
17.9	-0.01759	18.672	-0.21612	18.671	0.244473
17.928	-0.0177	18.701	-0.21599	18.7	0.221628
17.956	-0.01767	18.73	-0.22192	18.73	0.194395
17.983	-0.01941	18.759	-0.2113	18.759	0.190409
18.011	-0.02213	18.789	-0.22415	18.788	0.172749
18.039	-0.0207	18.818	-0.21582	18.817	0.167235
18.067	-0.02838	18.847	-0.21917	18.846	0.14415
18.095	-0.01913	18.876	-0.21358	18.875	0.134448
18.123	-0.02464	18.905	-0.20309	18.904	0.118268
18.151	-0.0272	18.934	-0.22048	18.934	0.11273
18.179	-0.03185	18.963	-0.20234	18.963	0.105236
18.207	-0.03377	18.993	-0.20395	18.992	0.085012
18.235	-0.04124	19.022	-0.19686	19.021	0.073941
18.263	-0.03702	19.051	-0.19947	19.05	0.073788
18.291	-0.03261	19.08	-0.19718	19.079	0.056665
18.319	-0.04416	19.109	-0.19779	19.108	0.052125
18.347	-0.04566	19.138	-0.19951	19.137	0.045941
18.375	-0.04563	19.167	-0.1961	19.167	0.044979
18.403	-0.0502	19.196	-0.19675	19.196	0.033335
18.431	-0.06139	19.226	-0.18658	19.225	0.021737
18.459	-0.05258	19.255	-0.18715	19.254	0.021264
18.487	-0.06193	19.284	-0.18357	19.283	0.021444
18.515	-0.05975	19.313	-0.19399	19.312	0.017736
18.543	-0.05633	19.342	-0.1805	19.341	0.007025
18.571	-0.06491	19.371	-0.17521	19.371	-0.0039
18.599	-0.07087	19.4	-0.18584	19.4	-0.01029
18.627	-0.06668	19.43	-0.18115	19.429	-0.01105
18.654	-0.07222	19.459	-0.19597	19.458	-0.02031
18.682	-0.06782	19.488	-0.17483	19.487	-0.01147
18.71	-0.08083	19.517	-0.18138	19.516	-0.02772
18.738	-0.07167	19.546	-0.17062	19.545	-0.0258
18.766	-0.07428	19.575	-0.17489	19.574	-0.0365
18.794	-0.07254	19.604	-0.17172	19.604	-0.03687
18.822	-0.07909	19.633	-0.17727	19.633	-0.03962
18.85	-0.08629	19.663	-0.17917	19.662	-0.04094
18.878	-0.07705	19.692	-0.1806	19.691	-0.05234
18.906	-0.09069	19.721	-0.1659	19.72	-0.05409
18.934	-0.08557	19.75	-0.17683	19.749	-0.05493
18.962	-0.08501	19.779	-0.18131	19.778	-0.05584
18.99	-0.0882	19.808	-0.18039	19.807	-0.05003
19.018	-0.09688	19.837	-0.18626	19.837	-0.04931
19.046	-0.09307	19.867	-0.18405	19.866	-0.06691
19.074	-0.09861	19.896	-0.16915	19.895	-0.05591
19.102	-0.08988	19.925	-0.18228	19.924	-0.05361
19.13	-0.09333	19.954	-0.18048	19.953	-0.05745
19.158	-0.09519	19.983	-0.18125	19.982	-0.05859
19.186	-0.09704	20.012	-0.18525	20.011	-0.05651
19.214	-0.1021	20.041	-0.18428	20.041	-0.05399
19.242	-0.09895	20.07	-0.18377	20.07	-0.06483
19.27	-0.10378	20.1	-0.17877	20.099	-0.0589
19.298	-0.11049	20.129	-0.18184	20.128	-0.06342
19.325	-0.11554	20.158	-0.18041	20.157	-0.06645
19.353	-0.11556	20.187	-0.17796	20.186	-0.06325
19.381	-0.12445	20.216	-0.17928	20.215	-0.07062
19.409	-0.1166	20.245	-0.17739	20.244	-0.05976
19.437	-0.12154	20.274	-0.17285	20.274	-0.06383
19.465	-0.11382	20.303	-0.17117	20.303	-0.05803
19.493	-0.12398	20.333	-0.17942	20.332	-0.05391
19.521	-0.12731	20.362	-0.18154	20.361	-0.05354
19.549	-0.1294	20.391	-0.17671	20.39	-0.05322
19.577	-0.1374	20.42	-0.18259	20.419	-0.05251
19.605	-0.13759	20.449	-0.18729	20.448	-0.04393
19.633	-0.13622	20.478	-0.17588	20.478	-0.04906
19.661	-0.1438	20.507	-0.18586	20.507	-0.04909
19.689	-0.151	20.537	-0.17704	20.536	-0.03531
19.717	-0.14094	20.566	-0.18374	20.565	-0.03622
19.745	-0.14978	20.595	-0.17373	20.594	-0.03358
19.773	-0.15403	20.624	-0.18123	20.623	-0.03109
19.801	-0.15062	20.653	-0.18017	20.652	-0.02789
19.829	-0.15754	20.682	-0.19128	20.681	-0.03278
19.857	-0.16353	20.711	-0.17956	20.711	-0.03011
19.885	-0.16378	20.74	-0.19233	20.74	-0.03243
19.913	-0.16609	20.77	-0.19253	20.769	-0.03755
19.941	-0.16363	20.799	-0.19884	20.798	-0.03637
19.969	-0.15099	20.828	-0.18789	20.827	-0.03953
19.997	-0.15785	20.857	-0.19791	20.856	-0.03581
20.024	-0.16063	20.886	-0.19312	20.885	-0.03327
20.052	-0.17059	20.915	-0.19428	20.915	-0.03958
20.08	-0.16625	20.944	-0.21224	20.944	-0.04467
20.108	-0.16658	20.974	-0.19973	20.973	-0.04586
20.136	-0.15757	21.003	-0.2157	21.002	-0.0483
20.164	-0.15435	21.032	-0.21398	21.031	-0.04397
20.192	-0.14942	21.061	-0.2271	21.06	-0.03826
20.22	-0.14481	21.09	-0.20868	21.089	-0.05186
20.248	-0.14628	21.119	-0.21852	21.118	-0.04497
20.276	-0.13238	21.148	-0.21793	21.148	-0.05
20.304	-0.12814	21.177	-0.22455	21.177	-0.05539
20.332	-0.12045	21.207	-0.21787	21.206	-0.05389
20.36	-0.12223	21.236	-0.23303	21.235	-0.05404
20.388	-0.11774	21.265	-0.22578	21.264	-0.04374
20.416	-0.10377	21.294	-0.2348	21.293	-0.05032
20.444	-0.08991	21.323	-0.23345	21.322	-0.04454
20.472	-0.08592	21.352	-0.24283	21.352	-0.04567
20.5	-0.09452	21.381	-0.237	21.381	-0.05282
20.528	-0.08573	21.411	-0.23202	21.41	-0.05181
20.556	-0.0866	21.44	-0.24318	21.439	-0.05348
20.584	-0.08549	21.469	-0.24323	21.468	-0.04984
20.612	-0.07679	21.498	-0.23488	21.497	-0.05537
20.64	-0.07611	21.527	-0.23722	21.526	-0.0426
20.668	-0.07551	21.556	-0.24102	21.555	-0.04678
20.695	-0.08913	21.585	-0.24536	21.585	-0.04621
20.723	-0.08762	21.614	-0.2468	21.614	-0.04682
20.751	-0.08453	21.644	-0.24946	21.643	-0.04527
20.779	-0.09075	21.673	-0.24506	21.672	-0.05408
20.807	-0.09112	21.702	-0.24722	21.701	-0.04599
20.835	-0.09337	21.731	-0.24017	21.73	-0.04251
20.863	-0.10009	21.76	-0.24462	21.759	-0.03969
20.891	-0.10724	21.789	-0.25038	21.789	-0.04235
20.919	-0.11163	21.818	-0.25626	21.818	-0.05202
20.947	-0.11654	21.848	-0.26128	21.847	-0.04897
20.975	-0.12803	21.877	-0.25233	21.876	-0.04083
21.003	-0.13114	21.906	-0.25841	21.905	-0.04732
21.031	-0.13743	21.935	-0.25598	21.934	-0.05241
21.059	-0.14362	21.964	-0.25312	21.963	-0.04092
21.087	-0.1451	21.993	-0.25061	21.992	-0.04188
21.115	-0.1521	22.022	-0.2489	22.022	-0.04268
21.143	-0.15616	22.051	-0.2535	22.051	-0.04601
21.171	-0.15212	22.081	-0.25459	22.08	-0.04187
21.199	-0.15687	22.11	-0.24485	22.109	-0.03556
21.227	-0.16139	22.139	-0.2528	22.138	-0.04578
21.255	-0.16398	22.168	-0.25323	22.167	-0.0329
21.283	-0.1716	22.197	-0.25816	22.196	-0.02999
21.311	-0.16973	22.226	-0.25279	22.225	-0.03126
21.339	-0.1702	22.255	-0.25136	22.255	-0.04494
21.366	-0.17606	22.285	-0.24555	22.284	-0.03906
21.394	-0.17939	22.314	-0.26225	22.313	-0.03519
21.422	-0.18518	22.343	-0.25492	22.342	-0.03399
21.45	-0.18681	22.372	-0.24259	22.371	-0.03435
21.478	-0.18059	22.401	-0.24579	22.4	-0.03572
21.506	-0.18069	22.43	-0.25056	22.429	-0.03037
21.534	-0.19257	22.459	-0.24215	22.459	-0.02347
21.562	-0.19392	22.488	-0.24989	22.488	-0.0316
21.59	-0.18883	22.518	-0.24994	22.517	-0.02611
21.618	-0.19945	22.547	-0.25324	22.546	-0.02455
21.646	-0.19658	22.576	-0.25369	22.575	-0.0366
21.674	-0.20421	22.605	-0.25421	22.604	-0.03736
21.702	-0.19227	22.634	-0.24647	22.633	-0.03108
21.73	-0.19502	22.663	-0.25334	22.662	-0.03683
21.758	-0.18759	22.692	-0.24943	22.692	-0.03388
21.786	-0.20414	22.721	-0.24615	22.721	-0.02611
21.814	-0.19723	22.751	-0.24617	22.75	-0.02252
21.842	-0.19628	22.78	-0.24284	22.779	-0.03413
21.87	-0.19591	22.809	-0.24876	22.808	-0.02237
21.898	-0.20018	22.838	-0.24373	22.837	-0.01923
21.926	-0.20048	22.867	-0.24908	22.866	-0.03008
21.954	-0.2039	22.896	-0.24909	22.896	-0.01539
21.982	-0.20039	22.925	-0.24737	22.925	-0.01809
22.01	-0.20529	22.955	-0.24055	22.954	-0.01853
22.037	-0.20324	22.984	-0.23743	22.983	-0.02062
22.065	-0.19305	23.013	-0.24414	23.012	-0.0243
22.093	-0.19624	23.042	-0.25303	23.041	-0.02972
22.121	-0.19682	23.071	-0.24402	23.07	-0.026
22.149	-0.20064	23.1	-0.2407	23.099	-0.02322
22.177	-0.20574	23.129	-0.23489	23.129	-0.02185
22.205	-0.2056	23.158	-0.2397	23.158	-0.01712
22.233	-0.2013	23.188	-0.23584	23.187	-0.02048
22.261	-0.21435	23.217	-0.24381	23.216	-0.02763
22.289	-0.20177	23.246	-0.23814	23.245	-0.01202
22.317	-0.20526	23.275	-0.23618	23.274	-0.02605
22.345	-0.20216	23.304	-0.23847	23.303	-0.01904
22.373	-0.20402	23.333	-0.23229	23.333	-0.01511
22.401	-0.20343	23.362	-0.232	23.362	-0.01253
22.429	-0.20468	23.392	-0.23743	23.391	-0.00998
22.457	-0.20545	23.421	-0.23027	23.42	-0.01611
22.485	-0.19767	23.45	-0.23317	23.449	-0.01386
22.513	-0.19648	23.479	-0.22249	23.478	-0.01971
22.541	-0.20617	23.508	-0.22916	23.507	-0.02112
22.569	-0.19945	23.537	-0.22987	23.536	-0.01478
22.597	-0.20269	23.566	-0.21708	23.566	-0.02123
22.625	-0.20051	23.595	-0.22454	23.595	-0.01498
22.653	-0.19723	23.625	-0.22082	23.624	-0.00129
22.681	-0.19979	23.654	-0.23237	23.653	-0.00928
22.708	-0.19915	23.683	-0.21462	23.682	-0.0084
22.736	-0.19443	23.712	-0.22241	23.711	-0.0148
22.764	-0.19844	23.741	-0.2218	23.74	-0.01289
22.792	-0.18646	23.77	-0.20767	23.77	-0.00123
22.82	-0.18248	23.799	-0.20525	23.799	0.001422
22.848	-0.18419	23.829	-0.20351	23.828	-0.00265
22.876	-0.18164	23.858	-0.21343	23.857	-0.00277
22.904	-0.18395	23.887	-0.20486	23.886	-0.00069
22.932	-0.17485	23.916	-0.21522	23.915	0.00148
22.96	-0.1745	23.945	-0.20846	23.944	0.001357
22.988	-0.17756	23.974	-0.20731	23.973	-0.00062
23.016	-0.18092
23.044	-0.18157
23.072	-0.1686
23.1	-0.17359
23.128	-0.16492
23.156	-0.15725
23.184	-0.14703
23.212	-0.15756
23.24	-0.14119
23.268	-0.12813
23.296	-0.12063
23.324	-0.1253
23.352	-0.12032
23.379	-0.10143
23.407	-0.09999
23.435	-0.08321
23.463	-0.08303
23.491	-0.06226
23.519	-0.0544
23.547	-0.04211
23.575	-0.01462
23.603	0.002123
23.631	0.005437
23.659	0.036714
23.687	0.059003
23.715	0.082323
23.743	0.111683
23.771	0.145684
23.799	0.173077
23.827	0.216815
23.855	0.243155
23.883	0.27179
23.911	0.317662
23.939	0.357847
23.967	0.405574
23.995	0.447619

## Sheet: Supplementary Fig. 6
(a)									(b) Top
Wavelength (nm)	WT	V430W	F488W	V430W/ F488W	R454D/ R456D	W457D	R476D/ R480D
260	-0.09174	-0.40697	0.146633	-0.04006	0.089376	-0.27022	-0.09211
259.5	-0.03311	-0.37244	0.106237	-0.07497	0.035835	-0.19126	-0.06812
259	0.018832	-0.3374	0.069104	-0.10666	-0.01116	-0.11581	-0.04708
258.5	0.058828	-0.3016	0.037977	-0.13261	-0.04677	-0.04704	-0.03135
258	0.084036	-0.26524	0.014631	-0.1515	-0.06903	0.012441	-0.02226
257.5	0.094433	-0.22904	-0.00045	-0.1634	-0.07922	0.060832	-0.02003
257	0.092496	-0.19412	-0.00817	-0.16962	-0.08132	0.097226	-0.02387
256.5	0.08232	-0.16195	-0.01056	-0.17223	-0.0808	0.121636	-0.03237
256	0.068451	-0.13419	-0.0104	-0.17354	-0.08313	0.13488	-0.04397
255.5	0.054724	-0.11261	-0.01054	-0.17557	-0.09248	0.138356	-0.05726
255	0.043416	-0.09895	-0.01335	-0.17983	-0.11092	0.133722	-0.07135
254.5	0.034894	-0.0948	-0.02034	-0.18732	-0.13828	0.122581	-0.0858
254	0.027842	-0.1013	-0.03198	-0.19859	-0.17258	0.106279	-0.10055
253.5	0.019967	-0.11896	-0.04783	-0.21394	-0.21082	0.085854	-0.1156
253	0.008913	-0.14744	-0.06685	-0.23335	-0.24984	0.062112	-0.13074
252.5	-0.00693	-0.18558	-0.08783	-0.2565	-0.28703	0.035733	-0.14547
252	-0.02805	-0.23155	-0.10984	-0.2827	-0.32086	0.007278	-0.15925
251.5	-0.05388	-0.2833	-0.13262	-0.31107	-0.351	-0.02293	-0.17193
251	-0.08345	-0.33895	-0.15688	-0.34086	-0.37831	-0.05502	-0.1842
250.5	-0.11597	-0.39714	-0.18426	-0.37191	-0.40455	-0.08973	-0.19784		(b) below
250	-0.1515	-0.45722	-0.21713	-0.40497	-0.43204	-0.12845	-0.21558
249.5	-0.19107	-0.51926	-0.25819	-0.44172	-0.46315	-0.17301	-0.24061
249	-0.23654	-0.58386	-0.30988	-0.4845	-0.5	-0.22533	-0.27591			Liposomeconc. (mM)	#1	#1_Normalization	Convert %	#2	#2_Normalization	Convert %	#3	#3_Normalization	Convert %	Mean
248.5	-0.29016	-0.6519	-0.37403	-0.53568	-0.54428	-0.28715	-0.32369		WT	0	50531.8	0	0	87490	0	0	51774.6	0	0	0	using Fig. 6b WT data
248	-0.35411	-0.7244	-0.45155	-0.59701	-0.59734	-0.35975	-0.38514			0.25	33366.8	17165	33.9686	59932.9	27557	31.4974	34136	17638.6	34.0681	33.178
247.5	-0.43021	-0.80236	-0.54254	-0.66911	-0.66054	-0.44406	-0.46056			0.5	21671.8	28860	57.1126	43186.4	44303.6	50.6385	23098.5	28676.1	55.3864	54.3792
247	-0.51982	-0.88687	-0.64665	-0.75149	-0.73568	-0.54092	-0.54984
246.5	-0.62407	-0.97927	-0.7635	-0.84283	-0.82526	-0.65135	-0.65315		V430W	0	61020.6	0	0	67780.3	0	0	54728.8	0	0	0
246	-0.74405	-1.08144	-0.89312	-0.94168	-0.93243	-0.77689	-0.77144			0.25	40895.2	20125.4	32.9814	46444.1	21336.2	31.4785	42828.5	11900.3	21.7441	28.7346
245.5	-0.88117	-1.1959	-1.03622	-1.0473	-1.06064	-0.91956	-0.90676			0.5	26946.4	34074.2	55.8405	27858.3	39922	58.8992	26714.1	28014.7	51.1883	55.3093
245	-1.03732	-1.3258	-1.19422	-1.16033	-1.21312	-1.08168	-1.06213
244.5	-1.21495	-1.47461	-1.36914	-1.28316	-1.39241	-1.26562	-1.2411		F488W	0	57014.7	0	0	56490.1	0	0	55256	0	0	0
244	-1.41695	-1.64575	-1.5634	-1.41988	-1.60025	-1.47356	-1.44715			0.25	41048	15966.6	28.0044	38195.4	18294.6	32.3856	38960.9	16295.1	29.4902	29.9601
243.5	-1.64642	-1.84225	-1.77972	-1.57589	-1.83769	-1.70739	-1.68314			0.5	23365.7	33649	59.0181	23946.5	32543.6	57.6094	25402.2	29853.8	54.0282	56.8852
243	-1.90621	-2.06654	-2.02097	-1.75718	-2.10563	-1.96892	-1.95104
242.5	-2.19858	-2.3206	-2.29014	-1.96937	-2.40515	-2.26006	-2.2521		V430W/F488W	0	51731.6	0	0	48685.9	0	0	52656.6	0	0	0
242	-2.52493	-2.60619	-2.59025	-2.21697	-2.73789	-2.58308	-2.58722			0.25	38039.8	13691.9	26.4671	33301.7	15384.2	31.5989	35582.9	17073.7	32.4246	30.1635
241.5	-2.886	-2.92519	-2.92431	-2.50281	-3.10604	-2.94067	-2.95757			0.5	28152.9	23578.7	45.5789	23441.7	25244.2	51.8511	22453.9	30202.7	57.3579	51.596
241	-3.28228	-3.27988	-3.29533	-2.82793	-3.51218	-3.33593	-3.36499
240.5	-3.71481	-3.67296	-3.70627	-3.19185	-3.95906	-3.77209	-3.81228
240	-4.18576	-4.1074	-4.16005	-3.59328	-4.44924	-4.25238	-4.30313
239.5	-4.69867	-4.58615	-4.65951	-4.03073	-4.98492	-4.77966	-4.84183
239	-5.25804	-5.11169	-5.20722	-4.50315	-5.56768	-5.35623	-5.43275
238.5	-5.86849	-5.68571	-5.8052	-5.01007	-6.19828	-5.98355	-6.07964
238	-6.53358	-6.30879	-6.45452	-5.5514	-6.8765	-6.66199	-6.78487
237.5	-7.25496	-6.98028	-7.15499	-6.12706	-7.60112	-7.39076	-7.54872
237	-8.03197	-7.69845	-7.90502	-6.73647	-8.37011	-8.16784	-8.3689
236.5	-8.86182	-8.46067	-8.70168	-7.37832	-9.18104	-8.99025	-9.24057
236	-9.7401	-9.26377	-9.54106	-8.05063	-10.0316	-9.85431	-10.1568
235.5	-10.6615	-10.1043	-10.4187	-8.75107	-10.9198	-10.756	-11.1098
235	-11.6205	-10.9789	-11.3301	-9.47749	-11.8447	-11.6914	-12.0917
234.5	-12.6113	-11.8843	-12.2712	-10.2284	-12.8057	-12.6566	-13.0963
234	-13.6286	-12.8173	-13.2386	-11.0035	-13.8025	-13.6481	-14.1193
233.5	-14.6677	-13.7753	-14.2295	-11.8035	-14.8341	-14.6624	-15.1583
233	-15.7247	-14.7559	-15.2417	-12.63	-15.8988	-15.6963	-16.2124
232.5	-16.7964	-15.7567	-16.2728	-13.4855	-16.9931	-16.7464	-17.2809
232	-17.8806	-16.7752	-17.3195	-14.3722	-18.1112	-17.8094	-18.3623
231.5	-18.9746	-17.8075	-18.3768	-15.2913	-19.2449	-18.8812	-19.4533
231	-20.0747	-18.8486	-19.4369	-16.2423	-20.3832	-19.9569	-20.5483
230.5	-21.1746	-19.8911	-20.4895	-17.2228	-21.5124	-21.0297	-21.6397
230	-22.2654	-20.9254	-21.5223	-18.2277	-22.6173	-22.091	-22.7176
229.5	-23.3348	-21.9407	-22.5218	-19.2501	-23.6825	-23.1304	-23.7714
229	-24.3687	-22.9252	-23.4752	-20.2814	-24.6937	-24.1359	-24.7899
228.5	-25.3519	-23.8676	-24.3718	-21.3123	-25.6397	-25.0957	-25.7623
228	-26.2703	-24.7575	-25.2037	-22.3334	-26.5129	-25.9989	-26.6789
227.5	-27.1122	-25.5866	-25.9666	-23.3356	-27.3098	-26.8368	-27.5316
227	-27.8697	-26.3484	-26.6592	-24.31	-28.0297	-27.6035	-28.3138
226.5	-28.5388	-27.0385	-27.2827	-25.2484	-28.6743	-28.2955	-29.0207
226	-29.1192	-27.654	-27.8393	-26.1427	-29.2453	-28.9111	-29.6488
225.5	-29.6137	-28.1935	-28.3317	-26.9848	-29.7445	-29.4498	-30.1956
225	-30.0262	-28.656	-28.7615	-27.7668	-30.1723	-29.9114	-30.6598
224.5	-30.3612	-29.041	-29.1297	-28.4808	-30.5279	-30.2954	-31.0413
224	-30.6221	-29.3487	-29.4358	-29.1196	-30.8101	-30.6016	-31.3409
223.5	-30.8114	-29.5798	-29.6785	-29.6773	-31.0175	-30.83	-31.5607
223	-30.9309	-29.7366	-29.8568	-30.1497	-31.1503	-30.9816	-31.704
222.5	-30.9827	-29.8232	-29.9702	-30.5352	-31.2108	-31.059	-31.7755
222	-30.9707	-29.8461	-30.0203	-30.8343	-31.2046	-31.0663	-31.7811
221.5	-30.9013	-29.8138	-30.0108	-31.0502	-31.1401	-31.0101	-31.7278
221	-30.7835	-29.7365	-29.9482	-31.1882	-31.0279	-30.8986	-31.6239
220.5	-30.6289	-29.6248	-29.8411	-31.2547	-30.8795	-30.7416	-31.4782
220	-30.4496	-29.4886	-29.6996	-31.2568	-30.7057	-30.5497	-31.2998
219.5	-30.2576	-29.3362	-29.5344	-31.2017	-30.5148	-30.3335	-31.0976
219	-30.0624	-29.174	-29.3557	-31.096	-30.3128	-30.1025	-30.8799
218.5	-29.8709	-29.0059	-29.1723	-30.9456	-30.1029	-29.8648	-30.654
218	-29.6871	-28.8344	-28.9911	-30.7564	-29.8872	-29.6267	-30.426
217.5	-29.5129	-28.661	-28.8174	-30.5346	-29.6675	-29.3925	-30.201
217	-29.3489	-28.4877	-28.655	-30.2873	-29.4473	-29.1659	-29.9831
216.5	-29.1961	-28.3175	-28.507	-30.0233	-29.232	-28.9502	-29.7757
216	-29.056	-28.1548	-28.3767	-29.7533	-29.0298	-28.7496	-29.582
215.5	-28.9312	-28.0057	-28.2677	-29.4891	-28.8503	-28.5697	-29.4058
215	-28.8253	-27.8768	-28.1839	-29.2427	-28.7034	-28.4173	-29.2521
214.5	-28.7422	-27.775	-28.1294	-29.0249	-28.5969	-28.2994	-29.1265
214	-28.6859	-27.7055	-28.1075	-28.8441	-28.5353	-28.221	-29.0351
213.5	-28.6586	-27.6706	-28.1193	-28.7043	-28.5176	-28.1832	-28.9823
213	-28.6603	-27.6686	-28.1627	-28.6048	-28.5375	-28.1811	-28.9695
212.5	-28.687	-27.6923	-28.2309	-28.5387	-28.5827	-28.2033	-28.9926
212	-28.7293	-27.7283	-28.312	-28.4933	-28.6364	-28.2322	-29.0408
211.5	-28.7718	-27.7572	-28.3875	-28.4495	-28.6778	-28.2451	-29.0959
211	-28.7927	-27.7541	-28.4334	-28.3826	-28.6825	-28.216	-29.1317
210.5	-28.7639	-27.6899	-28.4201	-28.2631	-28.6239	-28.118	-29.1159
210	-28.6525	-27.5333	-28.3136	-28.0582	-28.4731	-27.9239	-29.0114
209.5	-28.422	-27.2527	-28.0776	-27.7339	-28.1999	-27.6075	-28.7797
209	-28.0345	-26.8186	-27.6758	-27.2572	-27.7739	-27.1439	-28.384
208.5	-27.453	-26.2048	-27.074	-26.598	-27.1659	-26.5096	-27.7918
208	-26.6434	-25.389	-26.2425	-25.7303	-26.349	-25.6827	-26.9763
207.5	-25.5771	-24.3534	-25.1569	-24.6332	-25.2994	-24.6433	-25.9168
207	-24.2323	-23.0832	-23.7989	-23.2905	-23.9967	-23.3729	-24.5965
206.5	-22.5947	-21.5663	-22.1554	-21.6902	-22.423	-21.8544	-23.001
206	-20.6577	-19.792	-20.2184	-19.8241	-20.563	-20.0716	-21.1173
205.5	-18.4213	-17.7511	-17.9835	-17.6877	-18.4026	-18.0085	-18.9329
205	-15.8916	-15.4361	-15.4498	-15.2808	-15.9306	-15.6497	-16.4381
204.5	-13.0793	-12.8423	-12.6196	-12.6077	-13.1389	-12.9803	-13.6276
204	-9.99931	-9.96911	-9.49879	-9.67856	-10.0251	-9.98846	-10.5032
203.5	-6.67037	-6.82191	-6.09729	-6.50891	-6.59421	-6.66748	-7.07513
203	-3.11442	-3.41487	-2.4301	-3.12043	-2.86104	-3.02007	-3.36238
202.5	0.643245	0.225565	1.48091	0.45876	1.14743	0.936875	0.607594
202	4.57306	4.05585	5.60463	4.19201	5.38853	5.16649	4.79865
201.5	8.63778	8.00976	9.89708	8.0293	9.79829	9.60576	9.1627
201	12.785	11.9928	14.2962	11.8987	14.2834	14.1596	13.6311
200.5	16.9347	15.878	18.7144	15.6944	18.7111	18.6965	18.0997
200	20.9644	19.5055	23.0294	19.2652	22.9001	23.0474	22.4101
199.5	24.6973	22.6877	27.0756	22.4083	26.6159	27.0088	26.3324
199	27.9011	25.2245	30.6404	24.8761	29.5779	30.3531	29.562
198.5	30.3075	26.9288	33.4736	26.4029	31.4825	32.8464	31.7396
198	31.6543	27.6627	35.3139	26.7511	32.0445	34.2758	32.5032
		678.235	849.182	965.95	1148.61
		684.988	842.345	962.56	1137.68
		683.99	846.676	961.048	1140.35
		677.792	842.541	957.838	1136.68
		681.434	840.833	964.271	1141.54
		692.947	845.266	964.417	1143.63
		693.958	854.213	963.733	1145.71
		702.566	843.17	959.587	1159.77
		700.653	842.336	965.869	1155.21
		702.322	846.069	961.295	1157.57
		704.858	844.455	955.436	1155.26
		694.886	844.164	965.549	1148.2
		689.509	847.331	962.639	1150.96
		700.007	846.065	967.511	1150.37
		696.206	839.652	966.209	1146.9
		698.165	835.322	957.967	1143.92
		698.932	838.057	961.374	1139.53
		697.345	844.246	959.099	1135.23
		701.676	851.197	954.479	1126.98
		705.141	852.557	952.783	1127.59
		706.113	853.846	950.427	1131.27
		709.29	849.877	953.541	1122.82
		708.032	842.301	948.033	1130.25
		702.826	850.841	952.226	1130
		699.861	860.873	955.381	1134.2
		691.489	853.298	949.105	1136.36
		692.591	854.839	949.684	1137.09
		688.073	859.071	950.147	1144.27
		690.258	852.857	946.118	1158.42
		698.407	852.485	938.694	1147.53
		696.125	856.588	944.955	1140.63
		697.3	854.671	950.564	1150.9
		700.64	849.337	947.251	1142.92
		696.312	851.069	953.801	1136.34
		701.65	861.655	956.041	1138.27
		704.92	868.124	959.633	1135.62
		701.936	868.699	957.506	1129.89
		708.749	871.559	962.405	1138.31
		701.399	873.648	968.924	1140.25
		702.919	867.318	966.139	1147
		701.735	856.255	980.311	1146.4
		706.588	853.604	980.849	1149.52
		705.471	858.683	979.279	1145.42
		698.577	860.946	980.423	1132.53
		703.461	864.957	981.739	1134.43
		702.969	867.966	981.791	1133.14
		700.375	867.173	978.433	1127.91
		703.5	867.938	966.146	1124.93
		710.8	867.95	965.917	1130.94
		713.04	869.36	976.534	1123.56
		714.032	867.888	968.427	1127.44
		709.426	868.111	966.942	1121.56
		707.341	872.088	967.753	1123.24
		710.472	868.471	965.203	1129
		713.378	864.177	967.762	1125.8
		712.502	866.741	972.01	1121.24
		716.202	874.793	973.608	1125.99
		717.162	877.234	975.486	1129.59
		718.129	880.788	966.989	1128.27
		721.303	880.43	966.391	1135.22
		724.643	874.344	974.913	1137.17
		735.514	878.475	972.33	1134.34
		738.411	879.58	961.064	1131.87
		739.929	883.864	967.051	1133.3
		738.543	885.691	965.241	1138.04
		746.835	887.153	963.593	1131.23
		740.068	879.522	964.474	1134.98
		736.254	885.418	966.179	1129.39
		736.003	876.934	975.744	1130.71
		734.803	878.347	981.595	1127.17
		741.842	880.478	984.876	1124.73
		740.674	880.782	975.101	1119.59
		736.539	881.026	973.881	1124.67
		735.231	884.421	983.304	1121.74
		741.985	882.937	982.044	1123.59
		732.988	877.349	980.435	1125.07
		728.99	877.079	977.948	1137.46
		733.192	881.264	974.358	1133.96
		724.754	881.411	968.887	1131.17
		730.803	887.529	964.709	1125.74
		729.643	890.623	965.967	1125.59
		730.114	884.298	971.974	1117.47
		740.291	883.639	973.779	1119.18
		739.033	896.111	975.423	1114.54
		733.426	895.489	982.739	1114.23
		732.141	896.391	988.591	1111.59
		730.713	904.113	988.073	1108.67
		730.17	899.09	982.058	1114.74
		729.736	902.272	981.247	1126.59
		725.389	906.818	979.597	1120.67
		730.111	903.254	971.678	1127.74
		734.689	903.003	976.142	1126.19
		727.951	896.603	972.114	1130.15
		734.961	893.082	978.091	1129.92
		730.569	891.866	980.273	1136.14
		733.655	888.493	978.018	1129.71
		735.924	887.394	974.415	1132.77
		739.539	887.515	974.732	1122.21
		738.431	887.612	970.785	1124.17
		737.545	892.29	979.228	1125.14
		737.036	895.432	979.583	1131.91
		734.829	889.945	985.266	1123.93
		735.263	889.156	986.613	1122.14
		731.01	885.125	991.49	1118.51
		729.808	889.1	987.592	1121.21
		726.847	893.88	994.474	1117.77
		728.277	893.104	998.979	1127.62
		730.422	890.283	998.583	1118.89
		730.138	894.427	983.467	1120.51
		732.11	893.541	981.573	1115.81
		734.688	893.633	977.459	1122.05
		734.15	901.306	977.167	1125.24
		740.12	903.645	973.933	1127.99
		736.096	900.716	977.747	1120.19
		738.477	893.773	978.597	1123.95
		733.982	891.818	979.278	1121.16
		734.385	899.255	983.222	1118.33
		732.308	900.604	983.178	1116.66
		736.847	896.083	985.942	1121.53
		732.477	896.666	984.154	1116.62
		738.982	879.533	986.323	1116.3
		746.186	882.427	981.659	1119.64
		743.548	891.541	991.127	1119.71
		738.239	899.033	989.701	1120.57
		736.791	903.026	994.961	1123.46
		741.433	905.221	990.769	1120.96
		747.346	917.177	991.815	1122.37
		745.077	912.741	984.252	1118.9
		744.862	910.993	983.802	1113.92
		761.489	909.795	978.241	1113.53
		760.591	907.836	977.193	1112.83
		766.673	908.668	976.955	1101.66
		767.938	903.335	977.164	1107.93
		763.151	895.668	982.731	1112.94
		760.721	897.134	979.785	1111.36
		761.376	895.707	986.228	1122.28
		757.501	899.966	987.782	1121.43
		759.401	908.773	983.626	1118.54
		757.521	913.818	990.301	1125.83
		755.617	917.255	987.441	1117.07
		757.693	926.404	995.952	1114.05
		759.555	919.123	998.562	1115.44
		755.844	913.698	1001.65	1110.75
		754.075	914.959	1001.92	1109
		749.86	921.767	1001.14	1111.6
		753.488	925.213	1000.31	1106.88
		752.39	915.971	1011.45	1109.91
		756.112	918.177	1012.56	1101.92
		758.49	922.541	1009.05	1104.14
		765.192	913.233	1012.24	1105.71
		762.953	913.986	1005.19	1111.97
		755.763	914.189	999.751	1110.58
		761.01	916.951	997.401	1117.26
		766.008	916.761	997.921	1110.01
		766.807	919.009	1000.34	1115.01
		773.845	919.207	997.669	1115.61
		775.876	907.766	996.135	1123.08
		777.501	912.612	998.708	1121.67
		775.601	910.69	994.367	1120.73
		771.881	916.752	991.093	1127.39
		777.304	925.802	995.275	1125.51
		774.644	923.041	1003.02	1122.21
		776.315	915.433	1000.22	1116.57
		770.452	909.746	998.573	1113.05
		771.962	913.397	986.858	1113.44
		773.369	920.718	990.486	1110.15
		780.495	921.174	990.989	1108.32
		780.396	926.539	991.391	1119.46
		773.717	933.032	991.713	1114.37
		775.374	930.625	990.37	1114.89
		774.699	925.7	996.296	1114.71
		785.159	924.56	998.237	1108.57
		785.927	927.848	1001.79	1101.46
		781.342	926.879	1005.03	1088.57
		786.274	924.103	1013.62	1090.05
		787.219	919.882	1010.9	1094.64
		784.775	920.106	1007.32	1097.31
		772.82	925.685	1010.46	1088.25
		776.856	926.548	1006.76	1093.8
		777.085	925.838	997.812	1084.44
		777.868	928.27	1005.65	1086.75
		781.294	931.016	1007.32	1092.6
		777.435	927.613	1016.86	1102.48
		777.948	925.091	1014.49	1101.98
		779.759	924.872	1015.99	1094.79
		775.807	923.498	1011.99	1098.23
		776.045	924.798	1013.19	1099.78
		771.836	928.239	1006.55	1098.43
		775.469	922.991	1010.84	1093.74
		783.175	917.993	999.474	1101.19
		781.34	927.394	1007.18	1097.36
		780.872	922.715	1008.34	1096.28
		791.698	920.972	1013.67	1093.63
		783.758	922.378	1009.74	1090.1
		783.407	923.702	1003.99	1091.68
		779.925	926.762	1004.99	1098.94
		780.14	930.809	992.195	1098.56
		780.312	930.448	988.356	1100.05
		784.45	935.158	996.085	1101.04
		788.96	929.726	994.668	1107.03
		796.968	934.781	1006.13	1111.62
		788.974	923.425	999.507	1114.1
		783.579	924.74	1009.41	1107.48
		783.264	933.392	1005.33	1106.58
		788.611	938.514	1007.66	1102.27
		785.089	937.611	1011.13	1103.01
		794.471	932.689	1015.3	1102.81
		787.977	937.151	1013.84	1087.85
		786.981	937.321	1009.67	1087.08
		794.185	933.257	1012.74	1102.26
		793.548	933.805	1012.59	1104.21
		796.239	927.244	1013.07	1088.77
		788.791	935.195	1009.06	1092.41
		785.433	938.556	1008.85	1093.33
		785.546	930.845	1008.08	1091.46
		789.237	929.676	1000.06	1090.37
		797.189	944.541	1005.45	1088.3
		798.552	937.433	1012.76	1083.84
		806.641	935.746	1011.41	1088.27
		811.713	931.997	1011.13	1090.02
		810.97	934.997	1005.9	1080.21
		811.176	940.198	1009.12	1079.97
		810.341	941.158	1006.3	1084.58
		812.873	940.127	1007.84	1091.06
		810.898	936.701	1009.07	1091.05
		807.919	939.561	1003.86	1087.24
		807.335	940.249	999.085	1098.39
		803.068	947.999	1005.87	1090.71
		806.654	946.199	1012.49	1096.17
		812.524	939.959	1018.79	1085.14
		809.619	944.768	1013.64	1072.71
		817.695	944.414	1012.11	1064.37
		813.156	951.531	1014.89	1067.69
		819.925	952.425	1020.71	1062.95
		822.94	953.14	1019.37	1060.16
		816.552	954.112	1021.89	1054.53
		814.641	954.89	1021.51	1062.22
		815.513	955.912	1017.81	1069.18
		820.811	950.929	1015.65	1070.74
		820.448	948.744	1005.92	1067.19
		827.559	948.595	997.136	1071.96
		827.047	947.276	1003.51	1077.37
		820.638	943.021	1009.61	1077.29
		815.51	940.616	1013.89	1071.43
		805.208	944.693	1021.91	1075.75
		806.167	947.755	1022.93	1071
		808.733	946.404	1021.14	1078.8
		812.787	943.923	1020.51	1086.84
		815.629	939.538	1010.01	1086.07
		818.903	940.231	1007.41	1077.06
		820.723	943.985	1005.53	1068.24
		826.978	938.588	999.821	1072.8
		810.982	937.47	1004.86	1074.84
		814.586	936.576	1010.09	1076.87
		817.069	940.261	1005.07	1070.7
		818.055	939.009	999.055	1072.36
		818.444	956.807	1000.84	1074.68
		824.555	956.646	994.875	1075.15
		827.244	949.317	985.7	1078.12
		820.795	948.653	990.76	1089.3
		817.636	955.122	1004.21	1098.24
		821.509	951.298	1003.57	1107.79
		820.607	952.238	1008.05	1095.43
		820.486	956.991	1000.04	1094.74
		819.789	970.393	1002.63	1101.8
		819.031	971.914	1007.71	1097.24
		820.025	964.331	1003.77	1098.59
		813.42	963.665	1003.81	1086.67
		813.936	960.732	997.85	1084.34
		811.549	960.386	1003.28	1090.27
		815.639	964.109	1002.62	1083.62
		815.911	954.287	1008.1	1084.89
		820.529	960.429	1009.68	1081.31
		816.423	960.144	1003.34	1080.25
		819.139	955.515	992.875	1077.8
		822.511	961.012	999.1	1078.64
		819.809	964.61	994.68	1075.31
		824.447	964.688	986.544	1073.25
		822.758	957.95	993.835	1073.4
		827.006	970.56	1003.27	1069.72
		831.205	971.448	1008.41	1062.38
		832.164	971.158	1010.53	1065.5
		832.531	958.927	1016.42	1071.8
		840.025	973.941	1013.74	1081.44
		841.22	972.953	1012.99	1068.75
		831.776	973.163	1013.19	1081.6
		829.621	960.93	1009.55	1081.28
		831.297	964.144	1005.44	1082.03
		828.237	961.315	1004.75	1084.82
		821.19	963.852	1005	1091.26
		817.752	962.682	1002.8	1081.2
		819.601	968.145	1001.24	1086.56
		830.481	963.516	1005.59	1078.45
		839.385	959.013	1005.48	1068.16
		836.908	961.01	1011.78	1066.53
		833.526	954.208	1010.62	1067.82
		828.221	955.767	1007.7	1064.46
		823.777	963.013	1012.56	1066.97
		818.422	968.811	1000.25	1063.77
		825.737	973.848	1006.2	1060.82
		833.19	982.479	1011.96	1054.45
		823.952	969.983	1015.37	1054.56
		828.161	976.587	1010.09	1053.25
		834.929	980.269	1003.67	1056
		830.543	975.815	1005.34	1049
		834.235	979.452	997.472	1050.8
		839.588	980.762	1002.78	1049.64
		841.67	974.809	1013.22	1048.31
		835.936	974.048	1015.38	1049.25
		827.149	970.838	1014.9	1058.2
		830.919	968.07	1012.52	1056.56
		825.935	972.456	1000.82	1055.45
		828.748	971.165	1002.45	1054.36
		835.799	974.532	1000.56	1052.49
		836.639	976.826	1004.65	1055.59
		841.311	974.861	1006.52	1050.07
		840.849	971.288	1005.42	1046.86
		837.679	972.431	1013.33	1049.09
		832.343	970.345	1017.07	1054.27
		836.275	965.076	1012.05	1062.21
		842.82	971.461	1021.04	1063.77
		844.256	970.168	1010.03	1058.02
		844.605	972.935	1018.43	1057.61
		845.684	979.948	1015.34	1049.09
		839.147	970.558	1014.47	1055.47
		838.918	976.047	1024.38	1055.58
		843.734	979.237	1018.3	1049.46
		843.587	980.59	1019.44	1052.97
		842.47	978.272	1025.95	1052.78
		844.976	970.617	1023.96	1053.82
		854.381	963.294	1016.17	1063.06
		848.304	971.235	1017.94	1065.64
		858.244	969.788	1020.55	1060.72
		850.595	976.63	1019.84	1047.37
		847.476	981.704	1016.47	1046.7
		838.981	970.364	1020.38	1056.56
		838.985	974.491	1020.3	1057.05
		848.588	968.593	1017.64	1056.44
		854.07	965.674	1017.31	1046.95
		854.256	969.339	1023.25	1057.16
		847.005	972.671	1019.6	1049.53
		848.004	976.737	1014.28	1051.22
		845.403	975.19	1020.22	1044.58
		843.122	974.152	1017.38	1043.06
		853.698	964.721	1011.3	1045.05
		850.158	959.977	1012.24	1040.04
		852.327	960.182	1006.59	1034.23
		852.261	965.145	1012.88	1025.59
		856.409	968.116	1006.5	1034.07
		855.927	969.693	1003	1034.65
		848.142	970.954	999	1043.92
		845.713	973.963	1003.4	1045.94
		845.571	977.771	1003.52	1044.75
		844.057	984.217	1004.22	1052.2
		840.445	990.173	1008.17	1047.96
		842.556	978.939	1008.54	1044.37
		841.845	984.151	1008.63	1042.3
		849.876	969.921	1015.11	1041.64
		847.901	982.937	1006.08	1043.31
		851.721	980.949	1001.27	1039.05
		849.177	979.359	1014.41	1045.24
		858.141	981.487	1010.33	1040.79
		858.713	981.79	1018.26	1040.23
		863.57	988.232	1030.41	1037.99
		859.056	989.986	1035.73	1039.99
		858.245	982.188	1047.18	1043.39
		863.996	979.351	1060.35	1030.71
		865.797	977.081	1046.08	1034.77
		852.638	976.264	1039.26	1044.22
		852.11	976.612	1033.61	1037.57
		857.088	981.489	1021.09	1027.66
		856.67	980.791	1010.87	1032.93
		856.536	973.233	1015.3	1035.94
		864.829	983.187	1020.24	1039.75
		863.463	993.349	1012.19	1047.8
		857.371	985.879	1011.95	1046.24
		859.697	977.504	1006.96	1044.99
		855.957	982.003	1004.17	1046.99
		859.766	979.802	1009.13	1045.6
		862.213	968.442	1011.71	1046.28
		863.97	964.953	1014.77	1042.42
		859.176	970.563	1018.01	1037.14
		857.341	979.45	1036.81	1037.71
		857.873	979.36	1042.25	1037.97
		858.898	979.088	1043.4	1040.37
		865.718	979.27	1029.52	1040.1
		865.175	973.616	1022.82	1035.88
		865.34	980.493	1013.65	1029.3
		869.272	972.194	1011.32	1037.64
		871.617	979.756	1012.06	1036.91
		870.494	984.804	1012.45	1028.93
		870.195	981.844	1016.76	1024.14
		869.156	978.475	1009	1019.92
		862.325	969.58	1012.2	1029.13
		866.46	975.864	1014.96	1031.51
		865.168	972.491	1015.77	1038.61
		864.934	978.593	1006.02	1029.08
		864.947	973.474	1016.61	1029.87
		849.758	978.98	1012.49	1029.69
		850.406	983.584	1020.99	1016.15
		858.125	973.667	1027.99	1019.12
		862.3	981.134	1028.99	1020.3
		865.44	983.907	1037.6	1021.24
		865.352	978.125	1049.48	1015.99
		863.482	976.3	1044.58	1020.19
		867.985	974.84	1041.07	1017.96
		868.788	973.672	1031.45	1014.96
		871.031	974.138	1021.76	1022.37
		869.024	971.31	1020.41	1024.1
		868.82	971.248	1015.53	1023.28
		867.056	985.198	1016.22	1020.42
		861.245	990.959	1017.58	1022.34
		860.596	1003.37	1020.26	1019.27
		862.077	1004.09	1021.01	1020.02
		859.861	1001.48	1022.41	1027.81
		867.889	996.78	1033.13	1022.45
		862.911	1004.42	1033.9	1015.36
		865.129	1001.34	1030.52	1019.09
		859.303	998.671	1031.22	1016.07
		863.043	990.537	1024.57	1015.26
		865.234	990.83	1027.86	1011.61
		862.587	994.064	1021.69	1011.68
		866.27	994.851	1017.35	1013.95
		866.016	992.081	1020.68	1012.36
		868.613	990.865	1021.34	1009.09
		869.49	997.292	1023.08	1017.27
		871.192	997.833	1026.86	1015.22
		877.954	991.067	1039.09	1017.17
		869.163	992.853	1040.47	1013.54
		863.73	991.883	1034.38	1019.03
		869.584	994.706	1027.3	1014.02
		870.467	990.365	1015.24	1014.82
		864.774	990.492	1012.39	1012.65
		865.819	994.394	1007.71	1014.12
		872.455	998.515	1014.37	1013.7
		879.364	1001.61	1013.5	1010.36
		891.691	1003.89	1018	1016.09
		885.153	1002.91	1021	1016.27
		887.722	1009.73	1029.2	1011.82

## Sheet: Supplementary Fig. 7a
	zMiga2-PS											zMiga2-PC											zMiga2-PA											zMiga2-PE											zMiga2-CER
	Time (s)	0 nM	0 nM Expernantial_ smoothing	100 nM	100 nM Expernantial_ smoothing	250 nM	250 nM Expernantial_ smoothing	500 nM	500 nM Expernantial_ smoothing			Time (s)	0 nM	0 nM Expernantial_ smoothing	100 nM	100 nM Expernantial_ smoothing	250 nM	250 nM Expernantial_ smoothing	500 nM	500 nM Expernantial_ smoothing			Time (s)	0 nM	0 nM Expernantial_ smoothing	100 nM	100 nM Expernantial_ smoothing	250 nM	250 nM Expernantial_ smoothing	500 nM	500 nM Expernantial_ smoothing			Time (s)	0 nM	0 nM Expernantial_ smoothing	100 nM	100 nM Expernantial_ smoothing	250 nM	250 nM Expernantial_ smoothing	500 nM	500 nM Expernantial_ smoothing			Time (s)	0 nM	0 nM Expernantial_ smoothing	100 nM	100 nM Expernantial_ smoothing
	0	38	38	43	43	39	39	42	42			0	32	32	40	40	38	38	40	40			0	32	32	33	33	30	30	33	33			0	57	57	62	62	73	73	53	53			0	37	37	42	42
	3.1	45	39.4	58	46	35	38.2	37	41			3.1	39	33.4	34	38.8	24	35.2	34	38.8			3.1	26	30.8	30	32.4	28	29.6	24	31.2			3.1	57	57	66	62.8	63	71	54	53.2			3.1	37	37	34	40.4
	6.1	42	39.92	51	47	50	40.56	46	42			6.1	34	33.52	36	38.24	42	36.56	31	37.24			6.1	30	30.64	27	31.32	25	28.68	24	29.76			6.1	56	56.8	53	60.84	55	67.8	56	53.76			6.1	38	37.2	36	39.52
	9.2	53	42.536	57	49	43	41.048	46	42.8			9.2	33	33.416	36	37.792	34	36.048	32	36.192			9.2	34	31.312	32	31.456	27	28.344	24	28.608			9.2	53	56.04	68	62.272	62	66.64	53	53.608			9.2	35	36.76	38	39.216
	12.2	37	41.4288	48	48.8	46	42.0384	45	43.24			12.3	29	32.5328	27	35.6336	41	37.0384	43	37.5536			12.2	39	32.8496	19	28.9648	27	28.0752	28	28.4864			12.2	62	57.232	59	61.6176	55	64.312	54	53.6864			12.2	36	36.608	34	38.1728
	15.3	43	41.743	36	46.24	43	42.2307	45	43.592			15.4	39	33.8262	34	35.3069	38	37.2307	27	35.4429			15.3	32	32.6797	26	28.3718	28	28.0602	38	30.3891			15.3	57	57.1856	62	61.6941	65	64.4496	58	54.5491			15.3	49	39.0864	38	38.1382
	18.4	40	41.3944	49	46.792	46	42.9846	51	45.0736			18.4	37	34.461	41	36.4455	41	37.9846	31	34.5543			18.4	31	32.3437	29	28.4975	25	27.4481	25	29.3113			18.4	58	57.3485	63	61.9553	55	62.5597	48	53.2393			18.4	40	39.2691	36	37.7106
	21.4	42	41.5155	44	46.2336	37	41.7877	60	48.0589			21.5	37	34.9688	31	35.3564	36	37.5877	39	35.4434			21.4	31	32.075	34	29.598	22	26.3585	33	30.049			21.4	60	57.8788	59	61.3642	73	64.6477	63	55.1914			21.4	40	39.4153	41	38.3685
	24.5	44	42.0124	55	47.9869	53	44.0301	38	46.0471			24.6	46	37.175	42	36.6851	37	37.4701	35	35.3548			24.5	42	34.06	23	28.2784	26	26.2868	30	30.0392			24.5	52	56.703	62	61.4914	60	63.7182	55	55.1531			24.5	41	39.7322	36	37.8948
	27.5	52	44.0099	40	46.3895	40	43.2241	47	46.2377			27.6	39	37.54	38	36.9481	29	35.7761	27	33.6838			27.5	30	33.248	29	28.4227	29	26.8294	31	30.2314			27.5	61	57.5624	65	62.1931	62	63.3746	49	53.9225			27.6	34	38.5858	32	36.7158
	30.6	49	45.008	54	47.9116	46	43.7793	48	46.5901			30.7	31	36.232	29	35.3585	36	35.8209	30	32.947			30.6	36	33.7984	24	27.5382	26	26.6636	27	29.5851			30.6	62	58.4499	61	61.9545	72	65.0996	52	53.538			30.7	39	38.6686	35	36.3727
	33.7	45	45.0064	43	46.9293	45	44.0234	43	45.8721			33.8	32	35.3856	41	36.4868	34	35.4567	28	31.9576			33.7	32	33.4387	27	27.4305	27	26.7308	25	28.6681			33.7	61	58.9599	72	63.9636	64	64.8797	68	56.4304			33.7	47	40.3349	51	39.2981
	36.7	41	44.2051	45	46.5434	36	42.4187	43	45.2977			36.8	42	36.7085	34	35.9894	42	36.7654	30	31.5661			36.7	36	33.951	27	27.3444	27	26.7847	23	27.5345			36.7	60	59.168	59	62.9709	56	63.1038	52	55.5443			36.8	38	39.8679	43	40.0385
	39.8	43	43.9641	55	48.2347	49	43.735	48	45.8382			39.9	40	37.3668	41	36.9915	38	37.0123	31	31.4529			39.8	33	33.7608	25	26.8755	25	26.4277	22	26.4276			39.8	62	59.7344	67	63.7767	73	65.083	62	56.8355			39.8	43	40.4943	36	39.2308
	42.8	39	42.9713	54	49.3878	45	43.988	45	45.6705			43	39	37.6934	37	36.9932	42	38.0098	36	32.3623			42.8	31	33.2086	25	26.5004	33	27.7422	31	27.3421			42.8	56	58.9875	60	63.0214	80	68.0664	58	57.0684			42.9	30	38.3955	40	39.3846
	45.9	47	43.777	37	46.9102	47	44.5904	43	45.1364			46.1	36	37.3547	32	35.9946	43	39.0079	32	32.2898			45.9	34	33.3669	32	27.6003	28	27.7938	32	28.2736			45.9	59	58.99	67	63.8171	67	67.8531	59	57.4547			46	50	40.7164	38	39.1077
	48.9	48	44.6216	45	46.5282	43	44.2723	47	45.5091			49.1	47	39.2838	37	36.1957	41	39.4063	33	32.4319			49	33	33.2935	31	28.2803	34	29.035	33	29.2189			48.9	60	59.192	69	64.8537	64	67.0825	44	54.7638			49	46	41.7731	37	38.6862
	52	39	43.4973	53	47.8225	50	45.4179	53	47.0073			52.2	47	40.827	37	36.3565	40	39.525	33	32.5455			52	34	33.4348	27	28.0242	21	27.428	23	27.9751			52	62	59.7536	70	65.8829	71	67.866	57	55.211			52.1	36	40.6185	43	39.5489
	55.1	46	43.9978	37	45.658	52	46.7343	42	46.0058			55.3	36	39.8616	35	36.0852	43	40.22	42	34.4364			55.1	34	33.5479	25	27.4194	24	26.7424	26	27.5801			55.1	51	58.0029	78	68.3063	71	68.4928	65	57.1688			55.2	39	40.2948	44	40.4391
	58.1	48	44.7983	37	43.9264	49	47.1874	43	45.4047			58.4	39	39.6893	31	35.0682	31	38.376	35	34.5491			58.1	32	33.2383	23	26.5355	26	26.5939	28	27.6641			58.1	64	59.2023	52	65.0451	62	67.1942	57	57.135			58.2	44	41.0358	42	40.7513
	61.2	45	44.8386	56	46.3411	45	46.7499	48	45.9237			61.4	34	38.5514	42	36.4545	46	39.9008	37	35.0393			61.2	31	32.7906	34	28.0284	32	27.6751	31	28.3313			61.2	60	59.3618	54	62.8361	70	67.7554	49	55.508			61.3	45	41.8287	34	39.4011
	64.2	49	45.6709	49	46.8729	51	47.6	42	45.139			64.5	44	39.6412	39	36.9636	36	39.1207	41	36.2314			64.3	31	32.4325	22	26.8227	35	29.1401	31	28.865			64.2	54	58.2895	60	62.2688	72	68.6043	57	55.8064			64.4	47	42.8629	35	38.5208
	67.3	44	45.3367	49	47.2983	55	49.08	41	44.3112			67.6	45	40.7129	37	36.9709	33	37.8965	30	34.9852			67.3	32	32.346	27	26.8582	27	28.7121	31	29.292			67.3	58	58.2316	47	59.2151	70	68.8835	55	55.6451			67.4	35	41.2903	42	39.2167
	70.4	48	45.8694	46	47.0387	49	49.064	43	44.049			70.6	45	41.5703	45	38.5767	40	38.3172	42	36.3881			70.4	33	32.4768	31	27.6865	26	28.1697	27	28.8336			70.4	61	58.7853	65	60.3721	53	65.7068	70	58.5161			70.5	44	41.8323	34	38.1733
	73.4	57	48.0955	41	45.8309	53	49.8512	65	48.2392			73.7	37	40.6563	33	37.4614	36	37.8538	38	36.7105			73.5	29	31.7814	23	26.7492	27	27.9357	26	28.2669			73.4	57	58.4282	58	59.8977	66	65.7654	69	60.6129			73.6	47	42.8658	40	38.5387
	76.5	52	48.8764	39	44.4647	48	49.4809	44	47.3913			76.8	36	39.725	38	37.5691	38	37.883	34	36.1684			76.5	28	31.0252	37	28.7994	28	27.9486	28	28.2135			76.5	58	58.3426	70	61.9181	70	66.6123	61	60.6903			76.6	36	41.4927	46	40.0309
	79.6	50	49.1011	51	45.7718	43	48.1848	51	48.1131			79.9	48	41.38	48	39.6553	34	37.1064	46	38.1347			79.6	34	31.6201	33	29.6395	27	27.7589	25	27.5708			79.5	58	58.2741	63	62.1345	68	66.8899	66	61.7523			79.7	34	39.9941	36	39.2248
	82.6	43	47.8809	49	46.4174	40	46.5478	52	48.8905			83	34	39.904	46	40.9242	41	37.8851	42	38.9078			82.6	34	32.0961	34	30.5116	19	26.0071	28	27.6566			82.6	56	57.8192	64	62.5076	69	67.3119	67	62.8018			82.7	36	39.1953	41	39.5798
	85.7	46	47.5047	42	45.534	41	45.4382	47	48.5124			86	41	40.1232	40	40.7394	36	37.5081	40	39.1262		Protein injection	160.6	30	31.6769	32	30.8093	28	26.4057	35	29.1253			85.7	54	57.0554	69	63.8061	78	69.4495	45	59.2414		Protein injection	171.8	39	39.1562	37	39.0638
Protein injection	167.9	52	48.4038	64	49.2272	92	54.7506	88	56.4099		Protein injection	168.4	37	39.4986	36	39.7915	42	38.4065	39	39.101			163.6	24	30.1415	29	30.4474	40	29.1245	34	30.1003		Protein injection	158.9	59	57.4443	49	60.8449	59	67.3596	55	58.3932			174.8	51	41.525	46	40.4511
	171	49	48.523	63	51.9817	77	59.2005	84	61.9279			171.5	47	40.9989	43	40.4332	43	39.3252	48	40.8808			166.7	38	31.7132	36	31.5579	32	29.6996	41	32.2802			162	55	56.9555	54	59.4759	60	65.8877	58	58.3145			177.9	54	44.02	44	41.1609
	174.1	45	47.8184	74	56.3854	84	64.1604	120	73.5423			174.5	44	41.5991	41	40.5466	43	40.0602	46	41.9046			169.8	38	32.9706	27	30.6464	30	29.7597	28	31.4242			165.1	54	56.3644	56	58.7807	58	64.3101	62	59.0516			181	40	43.216	38	40.5287
	177.1	50	48.2547	87	62.5083	98	70.9283	126	84.0339			177.6	40	41.2793	27	37.8373	40	40.0481	33	40.1237			172.9	33	32.9764	33	31.1171	30	29.8078	38	32.7393			168.1	63	57.6915	56	58.2246	71	65.6481	52	57.6413			184.1	45	43.5728	40	40.4229
	180.2	45	47.6038	91	68.2066	99	76.5426	146	96.4271			180.7	35	40.0234	35	37.2698	43	40.6385	30	38.099			175.9	30	32.3812	40	32.8937	31	30.0462	31	32.3915			171.2	61	58.3532	63	59.1797	61	64.7185	64	58.913			187.2	39	42.6582	48	41.9384
	183.3	49	47.883	94	73.3653	104	82.0341	150	107.142			183.8	37	39.4187	44	38.6158	46	41.7108	45	39.4792			179	38	33.5049	27	31.7149	35	31.037	34	32.7132			174.3	57	58.0826	53	57.9437	67	65.1748	59	58.9304			190.3	50	44.1266	50	43.5507
	186.4	58	49.9064	81	74.8923	103	86.2273	158	117.313			186.8	42	39.935	32	37.2927	38	40.9686	36	38.7833			182.1	30	32.8039	39	33.1719	34	31.6296	36	33.3705			177.4	60	58.466	45	55.355	60	64.1398	57	58.5443			193.4	47	44.7013	44	43.6405
	189.4	49	49.7251	96	79.1138	114	91.7818	191	132.051			189.9	49	41.748	43	38.4341	39	40.5749	40	39.0267			185.2	38	33.8432	41	34.7376	49	35.1037	42	35.0964			180.4	60	58.7728	56	55.484	65	64.3119	62	59.2355			196.5	39	43.561	39	42.7124
	192.5	47	49.1801	94	82.091	99	93.2255	189	143.441			193	46	42.5984	46	39.9473	43	41.0599	42	39.6213			188.2	30	33.0745	27	33.19	38	35.6829	38	35.6771			183.5	62	59.4183	72	58.7872	61	63.6495	67	60.7884			199.6	47	44.2488	50	44.17
	195.6	53	49.9441	103	86.2728	108	96.1804	195	153.752			196.1	33	40.6787	40	39.9578	41	41.0479	36	38.8971			191.3	42	34.8596	29	32.352	49	38.3463	51	38.7417			186.6	59	59.3346	59	58.8297	69	64.7196	72	63.0307			202.6	35	42.3991	50	45.336
	198.6	46	49.1553	90	87.0183	125	101.944	175	158.002			199.1	36	39.743	36	39.1663	47	42.2384	43	39.7177			194.4	34	34.6877	31	32.0816	34	37.4771	37	38.3934			189.7	57	58.8677	61	59.2638	70	65.7757	68	64.0246			205.7	50	43.9192	49	46.0688
	201.7	50	49.3242	101	89.8146	128	107.155	193	165.002			202.2	42	40.1944	42	39.733	53	44.3907	39	39.5741			197.5	28	33.3502	40	33.6653	47	39.3817	47	40.1147			192.7	58	58.6942	51	57.611	63	65.2205	64	64.0197			208.9	48	44.7354	48	46.455
	204.8	48	49.0594	114	94.6517	148	115.324	204	172.801			205.3	39	39.9555	50	41.7864	47	44.9125	43	40.2593			200.5	28	32.2801	32	33.3322	39	39.3053	42	40.4918			195.8	59	58.7553	53	56.6888	68	65.7764	64	64.0157			211.9	48	45.3883	44	45.964
	207.9	49	49.0475	118	99.3214	146	121.459	207	179.641			208.4	42	40.3644	45	42.4291	43	44.53	49	42.0074			203.6	30	31.8241	44	35.4658	37	38.8443	48	41.9934			198.9	58	58.6043	50	55.3511	71	66.8211	71	65.4126			215	51	46.5107	45	45.7712
	210.9	49	49.038	112	101.857	142	125.568	214	186.513			211.4	51	42.4915	46	43.1433	52	46.024	49	43.406			206.7	33	32.0593	45	37.3726	40	39.0754	52	43.9947			202	58	58.4834	58	55.8809	88	71.0569	68	65.9301			218.1	42	45.6085	53	47.217
	214	48	48.8304	110	103.486	150	130.454	200	189.21			214.5	42	42.3932	40	42.5146	41	45.0192	47	44.1248			209.7	32	32.0474	33	36.4981	44	40.0603	48	44.7958			205.1	59	58.5867	60	56.7047	63	69.4455	83	69.344			221.2	48	46.0868	47	47.1736
	217.1	47	48.4643	133	109.389	147	133.763	232	197.768			217.6	36	41.1146	39	41.8117	44	44.8154	49	45.0998			212.8	31	31.8379	42	37.5985	41	40.2483	48	45.4366			208.2	55	57.8694	53	55.9637	85	72.5564	87	72.8752			224.3	51	47.0695	55	48.7389
	220.1	52	49.1715	124	112.311	155	138.011	232	204.615			220.7	35	39.8917	42	41.8494	48	45.4523	49	45.8798			215.9	34	32.2704	39	37.8788	37	39.5986	36	43.5493			211.2	57	57.6955	55	55.771	68	71.6451	65	71.3002			227.4	41	45.8556	53	49.5911
	223.2	48	48.9372	112	112.249	159	142.208	244	212.492			223.7	31	38.1133	39	41.2795	52	46.7618	51	46.9039			219	35	32.8163	30	36.303	36	38.8789	41	43.0394			214.3	60	58.1564	54	55.4168	70	71.3161	78	72.6402			230.5	51	46.8845	55	50.6729
	226.3	58	50.7497	123	114.399	150	143.767	236	217.193			226.8	27	35.8907	46	42.2236	50	47.4095	42	45.9231			222.1	30	32.253	29	34.8424	40	39.1031	44	43.2316			217.4	58	58.1251	66	57.5334	81	73.2529	80	74.1121			233.6	46	46.7076	56	51.7383
	229.4	47	49.9998	117	114.919	175	150.013	227	219.155			229.9	45	37.7125	42	42.1789	50	47.9276	47	46.1385			225.2	35	32.8024	35	34.8739	35	38.2825	57	45.9852			220.5	59	58.3001	50	56.0268	77	74.0023	82	75.6897			236.6	43	45.966	59	53.1906
	232.4	46	49.1998	119	115.735	154	150.811	244	224.124			233	52	40.57	52	44.1431	55	49.3421	48	46.5108			228.3	32	32.6419	24	32.6992	34	37.426	46	45.9882			223.5	62	59.0401	61	57.0214	68	72.8019	73	75.1518			239.7	54	47.5728	45	51.5525
	235.5	48	48.9599	134	119.388	181	156.849	235	226.299			236.1	33	39.056	43	43.9145	36	46.6737	51	47.4086			231.3	30	32.1135	41	34.3593	36	37.1408	59	48.5906			226.6	55	58.2321	64	58.4171	83	74.8415	56	71.3214			242.8	48	47.6583	63	53.842
	238.6	49	48.9679	116	118.711	146	154.679	251	231.239			239.2	41	39.4448	42	43.5316	42	45.7389	41	46.1269			234.4	34	32.4908	39	35.2875	43	38.3126	51	49.0724			229.7	56	57.7857	59	58.5337	83	76.4732	94	75.8571			245.9	57	49.5266	64	55.8736
	241.6	57	50.5743	137	122.368	162	156.143	257	236.391			242.3	43	40.1559	49	44.6253	37	43.9911	57	48.3015			237.5	34	32.7927	37	35.63	54	41.4501	45	48.258			232.8	58	57.8285	58	58.427	67	74.5785	79	76.4857			249	46	48.8213	54	55.4989
	244.9	37	47.8594	128	123.495	180	160.914	261	241.313			245.3	37	39.5247	43	44.3002	32	41.5929	55	49.6412			240.6	29	32.0341	36	35.704	51	43.3601	41	46.8064			235.8	62	58.6628	69	60.5416	71	73.8628	87	78.5886			252.1	61	51.257	59	56.1991
	247.9	47	47.6876	135	125.796	171	162.932	237	240.45			248.4	46	40.8197	41	43.6402	52	43.6743	53	50.313			243.6	36	32.8273	40	36.5632	37	42.0881	56	48.6451			238.9	66	60.1303	54	59.2333	89	76.8903	74	77.6708			255.2	66	54.2056	50	54.9593
	251	49	47.95	114	123.437	170	164.345	261	244.56			251.5	46	41.8558	37	42.3121	41	43.1395	54	51.0504			246.7	35	33.2618	42	37.6505	46	42.8705	52	49.3161			242	59	59.9042	52	57.7866	80	77.5122	81	78.3367			258.3	49	53.1645	61	56.1674
	254.1	51	48.56	149	128.549	180	167.476	217	239.048			254.6	38	41.0846	47	43.2497	52	44.9116	51	51.0403			249.8	37	34.0095	39	37.9204	45	43.2964	58	51.0529			245	57	59.3234	65	59.2293	89	79.8098	84	79.4693			261.3	42	50.9316	56	56.1339
	257.2	48	48.448	134	129.639	182	170.381	235	238.239			257.7	46	42.0677	42	42.9998	48	45.5293	61	53.0322			252.8	33	33.8076	39	38.1363	47	44.0371	57	52.2423			248.1	60	59.4587	59	59.1834	88	81.4478	93	82.1755			264.4	62	53.1453	67	58.3072
	260.2	49	48.5584	136	130.912	182	172.705	238	238.191			260.8	44	42.4542	39	42.1998	57	47.8234	54	53.2258			255.9	30	33.0461	35	37.5091	48	44.8297	48	51.3938			251.2	57	58.967	62	59.7467	78	80.7583	85	82.7404			267.5	47	51.9162	51	56.8457
	263.3	44	47.6467	156	135.929	171	172.364	252	240.953			263.9	30	39.9633	48	43.3599	49	48.0587	50	52.5806			259	30	32.4369	42	38.4073	52	46.2637	54	51.9151			254.3	59	58.9736	63	60.3974	86	81.8066	90	84.1923			270.6	48	51.133	54	56.2766
	266.4	48	47.7174	138	136.343	196	177.091	262	245.162			266.9	35	38.9707	52	45.0879	44	47.247	49	51.8645			262.1	26	31.1495	34	37.5258	41	45.211	72	55.9321			257.3	57	58.5788	69	62.1179	76	80.6453	86	84.5538			273.7	47	50.3064	73	59.6213
	269.5	36	45.3739	129	134.875	196	180.873	237	243.53			270	36	38.3765	55	47.0703	58	49.3976	56	52.6916			265.1	36	32.1196	35	37.0206	46	45.3688	69	58.5456			260.4	59	58.6631	65	62.6943	81	80.7162	81	83.8431			276.8	52	50.6451	58	59.297
	272.5	35	43.2991	137	135.3	176	179.898	255	245.824			273.1	43	39.3012	46	46.8562	46	48.7181	61	54.3533			268.2	39	33.4957	42	38.0165	57	47.695	58	58.4365			263.5	60	58.9305	67	63.5555	79	80.373	98	86.6745			279.9	53	51.1161	52	57.8376
	275.6	44	43.4393	144	137.04	189	181.719	244	245.459			276.1	60	43.441	48	47.085	63	51.5745	54	54.2826			271.3	40	34.7965	43	39.0132	46	47.356	52	57.1492			266.6	57	58.5444	58	62.4444	83	80.8984	97	88.7396			283	46	50.0929	56	57.4701
	278.7	56	45.9514	148	139.232	199	185.175	246	245.567			279.2	37	42.1528	46	46.868	47	50.6596	56	54.6261			274.4	33	34.4372	53	41.8106	45	46.8848	52	56.1194			269.6	63	59.4355	55	60.9555	105	85.7187	91	89.1917			286.1	46	49.2743	67	59.3761
	281.8	55	47.7612	150	141.385	190	186.14	272	250.854			282.3	47	43.1222	55	48.4944	46	49.7277	53	54.3009			277.4	34	34.3498	40	41.4485	50	47.5079	58	56.4955			272.7	64	60.3484	65	61.7644	100	88.575	95	90.3533			289.2	49	49.2194	68	61.1009
	284.9	48	47.8089	148	142.708	177	184.312	231	246.883			285.4	39	42.2978	39	46.5955	53	50.3821	52	53.8407			280.5	30	33.4798	46	42.3588	47	47.4063	54	55.9964			275.8	55	59.2787	66	62.6115	62	83.26	89	90.0827			292.2	47	48.7755	59	60.6807
	287.9	48	47.8471	143	142.767	217	190.85	244	246.306			288.4	44	42.6382	42	45.6764	65	53.3057	59	54.8726			283.6	49	36.5839	40	41.887	52	48.325	56	55.9971			278.9	63	60.023	70	64.0892	94	85.408	99	91.8661			295.3	47	48.4204	65	61.5445
	291	50	48.2777	146	143.413	212	195.08	262	249.445			291.5	31	40.3106	39	44.3411	46	51.8446	57	55.2981			286.7	38	36.8671	36	40.7096	50	48.66	57	56.1977			281.9	60	60.0184	73	65.8714	80	84.3264	110	95.4929			298.4	56	49.9364	57	60.6356
	294.1	55	49.6222	137	142.131	210	198.064	232	245.956			294.6	39	40.0485	41	43.6729	55	52.4756	63	56.8384			289.7	35	36.4937	42	40.9677	50	48.928	58	56.5582			285	67	61.4147	88	70.2971	86	84.6611	90	94.3943			301.5	49	49.7491	54	59.3085
	297.2	55	50.6977	165	146.705	195	197.451	277	252.165			297.7	45	41.0388	57	46.3383	53	52.5805	50	55.4708			292.8	26	34.3949	36	39.9742	63	51.7424	77	60.6465			288.1	56	60.3318	64	69.0377	102	88.1289	95	94.5155			304.6	41	47.9993	59	59.2468
	300.2	46	49.7582	171	151.564	182	194.361	255	252.732			300.7	46	42.031	45	46.0707	54	52.8644	69	58.1766			295.9	32	33.9159	35	38.9793	57	52.7939	66	61.7172			291.1	62	60.6654	56	66.4301	99	90.3031	95	94.6124			307.7	45	47.3994	63	59.9974
	303.3	44	48.6066	143	149.851	184	192.289	252	252.586			303.8	42	42.0248	53	47.4565	52	52.6915	46	55.7413			298.9	28	32.7328	44	39.9835	49	52.0351	64	62.1738			294.2	57	59.9323	65	66.1441	97	91.6425	88	93.2899			310.8	56	49.1195	67	61.398
	306.4	53	49.4852	151	150.081	194	192.631	280	258.068			306.9	38	41.2199	50	47.9652	48	51.7532	58	56.193			302	31	32.3862	35	38.9868	45	50.6281	65	62.739			297.3	60	59.9459	70	66.9153	99	93.114	100	94.6319			313.8	48	48.8956	63	61.7184
	309.5	47	48.9882	162	152.465	179	189.905	257	257.855			310	33	39.5759	50	48.3722	48	51.0026	58	56.5544			305.1	33	32.509	45	40.1894	56	51.7025	52	60.5912			300.4	62	60.3567	71	67.7322	94	93.2912	89	93.5055			316.9	50	49.1165	72	63.7747
	312.5	53	49.7906	152	152.372	192	190.324	256	257.484			313	38	39.2607	53	49.2977	47	50.2021	57	56.6435			308.2	40	34.0072	40	40.1515	45	50.362	63	61.073			303.4	61	60.4854	62	66.5858	85	91.633	96	94.0044			320	50	49.2932	73	65.6198
	315.6	47	49.2324	131	148.097	207	193.659	246	255.187			316.1	40	39.4086	36	46.6382	55	51.1617	48	54.9148			311.2	34	34.0057	35	39.1212	56	51.4896	64	61.6584			306.5	58	59.9883	83	69.8686	95	92.3064	93	93.8035			323.1	41	47.6346	62	64.8958
	318.7	48	48.986	132	144.878	186	192.127	219	247.95			319.2	41	39.7269	54	48.1106	57	52.3293	60	55.9319			314.3	36	34.4046	39	39.097	53	51.7917	75	64.3267			309.6	55	58.9906	66	69.0949	96	93.0451	83	91.6428			326.2	52	48.5076	61	64.1166
	321.8	53	49.7888	146	145.102	197	193.102	270	252.36			322.3	39	39.5815	50	48.4884	57	53.2635	56	55.9455			317.4	30	33.5237	44	40.0776	55	52.4333	70	65.4614			312.7	57	58.5925	66	68.4759	87	91.8361	95	92.3143			329.3	54	49.6061	71	65.4933
	324.9	41	48.031	155	147.082	195	193.481	254	252.688			325.3	45	40.6652	58	50.3908	43	51.2108	55	55.7564			320.5	37	34.2189	55	43.0621	56	53.1467	65	65.3691			315.7	57	58.274	78	70.3807	89	91.2689	111	96.0514			332.4	50	49.6849	55	63.3947
	328	45	47.4248	150	147.665	197	194.185	276	257.35			328.4	42	40.9321	50	50.3126	62	53.3686	58	56.2051			323.5	33	33.9752	41	42.6497	50	52.5173	70	66.2953			318.8	58	58.2192	84	73.1046	93	91.6151	80	92.8411			335.5	51	49.9479	73	65.3157
	331.1	48	47.5398	169	151.932	216	198.548	234	252.68			331.5	49	42.5457	47	49.6501	54	53.4949	69	58.7641			326.6	38	34.7801	38	41.7197	62	54.4139	75	68.0362			321.9	53	57.1754	74	73.2837	87	90.6921	110	96.2729			338.5	47	49.3583	54	63.0526
	334.1	45	47.0319	164	154.346	204	199.638	274	256.944			334.6	36	41.2366	48	49.3201	66	55.9959	65	60.0113			329.7	30	33.8241	44	42.1758	62	55.9311	68	68.029			325	60	57.7403	84	75.4269	76	87.7537	110	99.0183			341.6	46	48.6867	66	63.6421
	337.2	47	47.0255	142	151.877	207	201.111	261	257.755			337.7	41	41.1893	43	48.0561	50	54.7967	66	61.209			332.8	41	35.2593	39	41.5406	47	54.1449	79	70.2232			328	56	57.3922	67	73.7416	79	86.0029	95	98.2147			344.7	55	49.9493	76	66.1136
	340.3	41	45.8204	161	153.701	216	204.089	237	253.604			340.7	46	42.1514	51	48.6448	73	58.4374	56	60.1672			335.9	34	35.0074	39	41.0325	61	55.5159	76	71.3785			331.1	60	57.9138	67	72.3932	85	85.8023	108	100.172			347.8	48	49.5595	68	66.4909
	343.3	46	45.8563	169	156.761	198	202.871	254	253.683			343.8	35	40.7211	48	48.5159	54	57.5499	72	62.5338			338.9	29	33.8059	42	41.226	52	54.8127	65	70.1028			334.2	59	58.131	76	73.1146	102	89.0419	100	100.137			350.9	49	49.4476	64	65.9927
	346.4	41	44.8851	162	157.809	218	205.897	258	254.547			346.9	48	42.1769	57	50.2127	54	56.8399	54	60.827			342	35	34.0447	35	39.9808	51	54.0502	73	70.6823			337.2	67	59.9048	71	72.6917	92	89.6335	105	101.11			354	52	49.9581	72	67.1942
	349.5	51	46.108	174	161.047	201	204.917	260	255.637			350	39	41.5415	55	51.1702	63	58.0719	63	61.2616			345.1	28	32.8358	47	41.3846	49	53.0401	64	69.3458			340.3	62	60.3239	76	73.3533	109	93.5068	96	100.088			357.1	46	49.1664	61	65.9554
	352.6	54	47.6864	161	161.038	212	206.334	256	255.71			353	36	40.4332	54	51.7361	55	57.4576	69	62.8093			348.1	30	32.2686	42	41.5077	67	55.8321	69	69.2767			343.4	65	61.2591	68	72.2827	85	91.8054	111	102.27			360.2	50	49.3332	68	66.3643
	355.6	58	49.7491	163	161.43	215	208.067	240	252.568			356.1	40	40.3466	42	49.7889	55	56.966	60	62.2474			351.2	32	32.2149	50	43.2062	59	56.4657	74	70.2213			346.5	55	60.0073	73	72.4261	90	91.4444	116	105.016			363.2	39	47.2665	61	65.2914
	358.7	51	49.9993	156	160.344	197	205.854	242	250.454			359.2	44	41.0773	56	51.0311	54	56.3728	58	61.3979			354.3	21	29.9719	44	43.3649	61	57.3726	75	71.1771			349.5	63	60.6058	77	73.3409	99	92.9555	110	106.013			366.3	39	45.6132	68	65.8331
	361.8	46	49.1995	163	160.875	218	208.283	269	254.163			362.3	48	42.4618	48	50.4249	51	55.2983	70	63.1184			357.4	36	31.1775	45	43.6919	65	58.898	68	70.5416			352.6	57	59.8847	60	70.6727	75	89.3644	110	106.81			369.4	43	45.0906	69	66.4665
	364.9	45	48.3596	151	158.9	220	210.626	242	251.731			365.3	51	44.1694	55	51.3399	47	53.6386	76	65.6947			360.5	37	32.342	47	44.3536	61	59.3184	73	71.0333			355.7	64	60.7077	70	70.5382	98	91.0915	102	105.848			372.5	46	45.2725	63	65.7732
	367.9	57	50.0877	172	161.52	200	208.501	276	256.585			368.4	46	44.5356	52	51.4719	62	55.3109	67	65.9557			363.6	44	34.6736	51	45.6828	58	59.0547	75	71.8267			358.8	59	60.3662	78	72.0305	102	93.2732	112	107.079			375.6	56	47.418	69	66.4186
	371	48	49.6701	182	165.616	208	208.401	257	256.668			371.5	42	44.0284	46	50.3775	60	56.2487	77	68.1646			366.7	37	35.1389	50	46.5463	47	56.6438	74	72.2613			361.8	60	60.2929	80	73.6244	90	92.6186	106	106.863			378.7	56	49.1344	73	67.7349
	374.1	43	48.3361	172	166.893	218	210.321	241	253.534			374.6	39	43.0228	50	50.302	49	54.799	68	68.1317			369.8	42	36.5111	50	47.237	60	57.315	76	73.0091			364.9	58	59.8344	69	72.6995	95	93.0949	95	104.49			381.8	51	49.5075	65	67.1879
	377.1	41	46.8689	155	164.514	203	208.857	250	252.827			377.6	41	42.6182	45	49.2416	63	56.4392	71	68.7053			372.8	37	36.6089	55	48.7896	60	57.852	86	75.6072			368	59	59.6675	61	70.3596	99	94.2759	112	105.992			384.9	50	49.606	69	67.5503
	380.2	46	46.6951	169	165.411	210	209.085	253	252.862			380.7	38	41.6946	54	50.1933	64	57.9513	77	70.3643			375.9	40	37.2871	65	52.0317	50	56.2816	75	75.4858			371.1	56	58.934	64	69.0877	94	94.2207	97	104.194			387.9	54	50.4848	68	67.6402
	383.3	47	46.7561	180	168.329	224	212.068	291	260.489			383.8	37	40.7557	57	51.5546	46	55.5611	59	68.0914			379	35	36.8297	46	50.8254	54	55.8253	80	76.3886			374.1	62	59.5472	71	69.4702	104	96.1766	116	106.555			391	54	51.1878	71	68.3122
	386.3	49	47.2049	167	168.063	206	210.855	257	259.792			386.9	55	43.6045	52	51.6437	60	56.4489	62	66.8731			382.1	33	36.0638	41	48.8603	58	56.2602	84	77.9109			377.2	60	59.6378	74	70.3761	96	96.1413	112	107.644			394.1	53	51.5503	69	68.4498
	389.4	58	49.3639	171	168.651	202	209.084	265	260.833			389.9	46	44.0836	51	51.515	58	56.7591	61	65.6985			385.2	36	36.051	50	49.0882	64	57.8082	74	77.1287			380.3	58	59.3102	81	72.5009	92	95.313	95	105.115			397.2	51	51.4402	70	68.7598
	392.5	58	51.0911	195	173.921	226	212.467	253	259.267			393	40	43.2669	53	51.812	64	58.2073	68	66.1588			388.2	28	34.4408	45	48.2706	55	57.2466	79	77.503			383.4	57	58.8482	77	73.4007	97	95.6504	100	104.092			400.3	49	50.9522	76	70.2078
	395.5	48	50.4729	162	171.536	208	211.574	273	262.013			396.1	39	42.4135	47	50.8496	55	57.5658	65	65.927			391.3	40	35.5526	41	46.8165	57	57.1972	65	75.0024			386.4	61	59.2785	66	71.9206	103	97.1203	114	106.074			403.4	50	50.7617	82	72.5663
	398.6	48	49.9783	180	173.229	225	214.259	241	257.811			399.2	43	42.5308	47	50.0797	44	54.8527	60	64.7416			394.4	31	34.6421	51	47.6532	63	58.3578	68	73.6019			389.5	60	59.4228	74	72.3365	106	98.8963	107	106.259			406.5	57	52.0094	76	73.253
	401.7	48	49.5827	176	173.783	220	215.407	247	255.649			402.3	45	43.0246	50	50.0637	64	56.6821	52	62.1933			397.4	30	33.7137	49	47.9225	69	60.4862	76	74.0815			392.6	57	58.9383	80	73.8692	97	98.517	111	107.207			409.6	56	52.8075	88	76.2024
	404.8	47	49.0661	192	177.427	209	214.126	247	253.919			405.4	43	43.0197	44	48.851	62	57.7457	76	64.9546			400.5	44	35.771	48	47.938	58	59.989	80	75.2652			395.6	59	58.9506	83	75.6953	90	96.8136	110	107.766			412.7	58	53.846	73	75.5619
	407.8	46	48.4529	198	181.541	211	213.501	253	253.735			408.4	49	44.2158	52	49.4808	57	57.5966	85	68.9637			403.6	31	34.8168	47	47.7504	64	60.7912	73	74.8122			398.7	58	58.7605	72	74.9563	104	98.2509	109	108.013			415.7	45	52.0768	75	75.4495
	410.9	49	48.5623	174	180.033	206	212	253	253.588			411.5	45	44.3726	56	50.7846	63	58.6772	64	67.971			406.6	34	34.6534	54	49.0003	59	60.433	75	74.8497			401.8	58	58.6084	77	75.365	97	98.0007	102	106.81			418.8	50	51.6614	77	75.7596
	414	44	47.6499	168	177.626	217	213	264	255.67			414.6	45	44.4981	56	51.8277	76	62.1418	63	66.9768			409.7	34	34.5227	53	49.8003	67	61.7464	93	78.4798			404.8	60	58.8867	83	76.892	111	100.601	129	111.248			421.9	40	49.3292	75	75.6077
	417	53	48.7199	178	177.701	203	211	249	254.336			417.7	37	42.9985	47	50.8622	79	65.5134	70	67.5814			412.8	29	33.4182	40	47.8402	58	60.9971	86	79.9838			407.9	56	58.3094	81	77.7136	92	98.8805	114	111.798			425	47	48.8633	67	73.8862
	420.1	38	46.5759	166	175.361	222	213.2	268	257.069			420.7	42	42.7988	51	50.8897	49	62.2108	68	67.6651			415.9	29	32.5345	46	47.4722	68	62.3977	75	78.9871			411	64	59.4475	78	77.7709	108	100.704	100	109.439			428.1	52	49.4907	78	74.7089
	423.2	47	46.6607	160	172.289	226	215.76	269	259.455			423.8	38	41.839	48	50.3118	71	63.9686	67	67.5321			418.9	34	32.8276	47	47.3777	64	62.7181	78	78.7897			414.1	54	58.358	76	77.4167	85	97.5635	125	112.551			431.2	55	50.5925	73	74.3671
	426.2	56	48.5286	179	173.631	197	212.008	247	256.964			426.9	36	40.6712	65	53.2494	50	61.1749	79	69.8257			422	39	34.0621	49	47.7022	70	64.1745	82	79.4317			417.1	61	58.8864	79	77.7334	99	97.8508	118	113.641			434.3	54	51.274	77	74.8937
	429.3	55	49.8229	177	174.305	197	209.007	255	256.571			430	44	41.337	48	52.1995	53	59.5399	69	69.6606			425.1	29	33.0497	52	48.5618	61	63.5396	75	78.5454			420.2	60	59.1091	82	78.5867	105	99.2806	133	117.513			437.4	61	53.2192	72	74.315
	432.4	45	48.8583	178	175.044	210	209.205	254	256.057			433.1	42	41.4696	60	53.7596	71	61.8319	69	69.5284			428.2	31	32.6398	57	50.2494	69	64.6317	76	78.0363			423.3	57	58.6873	72	77.2694	97	98.8245	119	117.81			440.4	60	54.5754	85	76.452
	435.4	57	50.4866	182	176.435	211	209.564	288	262.446			436.1	40	41.1757	62	55.4077	54	60.2655	69	69.4228			431.2	40	34.1118	41	48.3995	57	63.1053	80	78.429			426.4	57	58.3498	88	79.4155	83	95.6596	122	118.648			443.5	53	54.2603	87	78.5616
	438.5	53	50.9893	166	174.348	215	210.651	277	265.357			439.2	31	39.1405	56	55.5262	59	60.0124	81	71.7382			434.3	37	34.6894	49	48.5196	63	63.0843	87	80.1432			429.4	59	58.4799	76	78.7324	96	95.7277	123	119.518			446.6	49	53.2082	72	77.2493
	441.6	57	52.1914	189	177.278	229	214.321	257	263.685			442.3	39	39.1124	61	56.6209	61	60.2099	84	74.1906			437.4	31	33.9516	43	47.4157	61	62.6674	66	77.3146			432.5	56	57.9839	90	80.9859	107	97.9821	128	121.215			449.7	52	52.9666	86	78.9994
	444.7	36	48.9532	187	179.223	220	215.457	233	257.548			445.3	42	39.6899	55	56.2967	75	63.168	64	72.1524			440.5	39	34.9612	48	47.5326	75	65.1339	75	76.8517			435.6	60	58.3871	81	80.9887	111	100.586	119	120.772			452.8	56	53.5733	70	77.1995
	447.7	57	50.5625	190	181.378	220	216.365	268	259.639			448.4	45	40.752	47	54.4374	61	62.7344	74	72.522			443.5	37	35.369	40	46.026	78	67.7072	88	79.0813			438.7	66	59.9097	64	77.591	101	100.669	123	121.217			455.9	51	53.0586	74	76.5596
	450.8	57	51.85	175	180.103	224	217.892	252	258.111			451.5	44	41.4016	53	54.1499	65	63.1875	66	71.2176			446.6	44	37.0952	54	47.6208	56	65.3657	91	81.4651			441.7	59	59.7278	74	76.8728	97	99.9349	127	122.374			459	60	54.4469	59	73.0477
	453.9	58	53.08	195	183.082	232	220.714	271	260.689			454.6	38	40.7212	54	54.1199	58	62.15	76	72.1741			449.7	40	37.6762	44	46.8967	68	65.8926	76	80.3721			444.8	55	58.7822	79	77.2982	121	104.148	115	120.899			462	52	53.9575	87	75.8382
	456.9	61	54.664	175	181.466	226	221.771	278	264.151			457.7	34	39.377	55	54.2959	65	62.72	67	71.1392			452.7	31	36.3409	45	46.5173	70	66.7141	81	80.4976			448	56	58.2258	95	80.8386	95	102.318	117	120.119			465.1	51	53.366	77	76.0705
	460	57	55.1312	189	182.973	234	224.217	248	260.921			460.7	38	39.1016	53	54.0368	51	60.376	68	70.5114			455.8	41	37.2727	46	46.4139	75	68.3712	80	80.3981			451.1	62	58.9806	74	79.4709	109	103.655	130	122.095			468.2	52	53.0928	81	77.0564
	463.1	54	54.905	174	181.178	213	221.974	242	257.137			463.8	48	40.8813	54	54.0294	66	61.5008	84	73.2091			458.9	25	34.8182	46	46.3311	70	68.697	82	80.7185			454.2	57	58.5845	78	79.1767	97	102.324	110	119.676			471.3	46	51.6742	73	76.2451
	466.2	56	55.124	184	181.742	230	223.579	241	253.909			466.9	55	43.705	69	57.0235	66	62.4006	75	73.5673			462	40	35.8546	51	47.2649	77	70.3576	73	79.1748			457.2	55	57.8676	77	78.7414	110	103.859	119	119.541			474.4	55	52.3394	71	75.1961
	469.2	48	53.6992	181	181.594	230	224.863	261	255.327			470	41	43.164	50	55.6188	60	61.9205	69	72.6538			465	27	34.0836	49	47.6119	71	70.4861	74	78.1398			460.3	61	58.4941	97	82.3931	96	102.287	112	118.033			477.5	58	53.4715	95	79.1569
	472.3	66	56.1593	212	187.675	235	226.89	255	255.262			473.1	35	41.5312	60	56.4951	64	62.3364	76	73.3231			468.1	38	34.8669	47	47.4895	78	71.9889	96	81.7119			463.4	60	58.7953	75	80.9145	109	103.63	125	119.426			480.6	36	49.9772	93	81.9255
	475.4	45	53.9275	168	183.74	213	224.112	263	256.81			476.2	59	45.025	46	54.396	74	64.6691	80	74.6585			471.2	40	35.8935	49	47.7916	79	73.3911	76	80.5695			466.5	61	59.2362	74	79.5316	104	103.704	121	119.741			483.7	58	51.5818	96	84.7404
	478.5	51	53.342	166	180.192	225	224.29	275	260.448			479.3	38	43.62	52	53.9168	70	65.7353	71	73.9268			474.2	32	35.1148	50	48.2333	80	74.7129	87	81.8556			469.5	59	59.189	92	82.0253	91	101.163	116	118.993			486.8	39	49.0654	87	85.1923
	481.5	65	55.6736	165	177.154	236	226.632	263	260.958			482.3	37	42.296	64	55.9335	64	65.3882	72	73.5414			477.3	34	34.8919	53	49.1866	70	73.7703	89	83.2845			472.6	60	59.3512	75	80.6202	107	102.33	112	117.594			489.8	60	51.2523	62	80.5539
	484.6	46	53.7389	185	178.723	217	224.706	285	265.766			485.4	36	41.0368	53	55.3468	65	65.3106	89	76.6331			480.4	39	35.7135	58	50.9493	69	72.8162	86	83.8276			475.7	59	59.2809	81	80.6962	105	102.864	137	121.475			492.9	55	52.0019	85	81.4431
	487.7	50	52.9911	193	181.578	194	218.564	244	261.413			488.5	39	40.6294	61	56.4774	64	65.0485	83	77.9065			483.5	33	35.1708	56	51.9594	80	74.253	96	86.2621			478.8	57	58.8248	80	80.5569	105	103.291	125	122.18			496	59	53.4015	91	83.3545
	490.7	65	55.3929	192	183.663	232	221.252	252	259.531			491.6	44	41.3035	56	56.3819	72	66.4388	75	77.3252			486.5	33	34.7366	53	52.1676	85	76.4024	81	85.2097			481.8	55	58.0598	75	79.4455	103	103.233	126	122.944			499.1	48	52.3212	80	82.6836
	493.8	60	56.3143	170	180.93	232	223.401	277	263.024			494.7	35	40.0428	64	57.9055	68	66.751	72	76.2602			489.6	37	35.1893	51	51.934	62	73.5219	88	85.7677			484.9	59	58.2478	75	78.5564	95	101.587	125	123.355			502.2	44	50.657	84	82.9469
	496.9	55	56.0514	188	182.344	216	221.921	264	263.22			497.8	48	41.6343	57	57.7244	78	69.0008	82	77.4081			492.7	36	35.3514	51	51.7472	65	71.8175	81	84.8142			488	62	58.9983	80	78.8451	105	102.269	140	126.684			505.3	59	52.3256	81	82.5575
	499.9	53	55.4412	208	187.475	200	217.537	260	262.576			500.8	42	41.7074	54	56.9796	69	69.0007	92	80.3265			495.7	28	33.8812	51	51.5978	71	71.654	86	85.0513			491	59	58.9986	70	77.0761	114	104.615	117	124.747			508.4	55	52.8605	98	85.646
	503	47	53.7529	197	189.38	224	218.829	258	261.661			503.9	42	41.7659	47	54.9836	66	68.4005	82	80.6612			498.8	35	34.1049	61	53.4782	69	71.1232	87	85.4411			494.1	61	59.3989	86	78.8609	107	105.092	113	122.398			511.5	44	51.0884	80	84.5168
	506.1	55	54.0023	188	189.104	216	218.264	273	263.928			507	52	43.8127	56	55.1869	71	68.9204	83	81.129			501.9	32	33.6839	61	54.9826	73	71.4986	86	85.5529			497.2	57	58.9191	75	78.0887	97	103.474	112	120.318			514.5	56	52.0707	70	81.6134
	509.2	50	53.2019	170	185.283	224	219.411	270	265.143			510.1	51	45.2502	47	53.5495	69	68.9363	81	81.1032			505	33	33.5472	48	53.5861	62	69.5989	97	87.8423			500.3	61	59.3353	94	81.271	102	103.179	125	121.255			517.6	50	51.6566	82	81.6907
	512.2	57	53.9615	197	187.627	230	221.529	247	261.514			513.1	47	45.6002	58	54.4396	75	70.1491	78	80.4825			508	36	34.0377	53	53.4689	71	69.8791	85	87.2738			503.3	55	58.4682	73	79.6168	109	104.343	119	120.804			520.7	59	53.1252	79	81.1526
	515.3	62	55.5692	179	185.901	205	218.223	255	260.211			516.2	40	44.4801	56	54.7517	78	71.7193	83	80.986			511.1	42	35.6302	59	54.5751	83	72.5033	92	88.2191			506.4	59	58.5746	83	80.2934	105	104.475	119	120.443			523.8	51	52.7002	89	82.7221
	518.4	38	52.0554	176	183.921	227	219.978	260	260.169			519.3	48	45.1841	60	55.8014	64	70.1754	91	82.9888			514.2	37	35.9041	50	53.6601	72	72.4026	87	87.9753			509.5	60	58.8597	88	81.8347	99	103.38	123	120.954			526.9	56	53.3602	73	80.7777
	521.5	64	54.4443	207	188.537	235	222.983	257	259.535			522.4	44	44.9473	49	54.4411	64	68.9403	75	81.3911			517.2	39	36.5233	61	55.1281	80	73.9221	87	87.7802			512.6	57	58.4877	67	78.8678	113	105.304	129	122.564			530	64	55.4881	82	81.0221
	524.5	55	54.5554	173	185.429	212	220.786	269	261.428			525.5	36	43.1578	58	55.1529	77	70.5523	78	80.7128			520.3	39	37.0187	39	51.9024	79	74.9377	95	89.2242			515.6	51	56.9902	69	76.8942	100	104.243	110	120.051			533	57	55.7905	91	83.0177
	527.6	54	54.4443	195	187.344	221	220.829	251	259.343			528.6	43	43.1263	61	56.3223	66	69.6418	76	79.7703			523.4	39	37.4149	60	53.522	80	75.9501	78	86.9793			518.7	60	57.5922	77	76.9154	99	103.194	134	122.841			536.1	53	55.2324	86	83.6142
	530.7	54	54.3555	195	188.875	228	222.263	256	258.674			531.6	46	43.701	59	56.8578	63	68.3134	83	80.4162			526.4	32	36.3319	50	52.8176	66	73.9601	96	88.7835			521.8	59	57.8737	78	77.1323	110	104.556	139	126.073			539.2	53	54.7859	89	84.6913
	533.8	49	53.2844	182	187.5	243	226.411	274	261.739			534.7	35	41.9608	66	58.6863	68	68.2508	99	84.133			529.5	37	36.4655	51	52.4541	82	75.5681	94	89.8268			524.9	54	57.099	83	78.3058	106	104.844	114	123.658			542.3	57	55.2287	91	85.9531
	536.8	62	55.0275	172	184.4	215	224.128	237	256.791			537.8	47	42.9686	62	59.349	56	65.8006	94	86.1064			532.6	36	36.3724	62	54.3632	68	74.0545	87	89.2614			527.9	57	57.0792	85	79.6447	94	102.676	149	128.726			545.4	59	55.983	84	85.5625
	539.9	60	56.022	198	187.12	221	223.503	253	256.033			540.9	37	41.7749	59	59.2792	74	67.4405	97	88.2851			535.7	39	36.898	48	53.0906	82	75.6436	96	90.6091			531	59	57.4633	78	79.3157	109	103.94	126	128.181			548.5	60	56.7864	80	84.45
	543	60	56.8176	190	187.696	209	220.602	262	257.226			544	49	43.2199	70	61.4234	70	67.9524	75	85.6281			538.7	36	36.7184	57	53.8725	78	76.1149	85	89.4873			534.1	56	57.1707	82	79.8526	121	107.352	125	127.545			551.6	58	57.0291	87	84.96
	546.1	60	57.4541	184	186.957	236	223.682	263	258.381			547	43	43.1759	64	61.9387	70	68.3619	87	85.9025			541.8	30	35.3747	56	54.298	94	79.6919	94	90.3898			537.1	55	56.7365	69	77.6821	103	106.482	122	126.436			554.7	55	56.6233	85	84.968
	549.1	51	56.1633	181	185.765	221	223.145	262	259.105			550.1	41	42.7408	52	59.951	71	68.8895	96	87.922			544.9	32	34.6998	56	54.6384	73	78.3535	88	89.9119			540.2	58	56.9892	86	79.3457	94	103.985	133	127.749			557.8	51	55.4986	89	85.7744
	552.2	59	56.7306	193	187.212	240	226.516	249	257.084			553.2	38	41.7926	69	61.7608	93	73.7116	84	87.1376			548	39	35.5598	58	55.3107	77	78.0828	83	88.5295			543.3	58	57.1914	80	79.4765	88	100.788	134	128.999			560.8	62	56.7989	87	86.0195
	555.3	52	55.7845	189	187.57	229	227.013	271	259.867			556.3	45	42.4341	53	60.0086	67	72.3693	84	86.5101			551	39	36.2478	64	57.0486	74	77.2662	91	89.0236			546.4	53	56.3531	77	78.9812	98	100.231	116	126.399			563.9	56	56.6391	88	86.4156
	558.3	48	54.2276	213	192.656	208	223.21	264	260.694			559.4	48	43.5473	63	60.6069	73	72.4954	95	88.2081			554.1	39	36.7983	65	58.6389	80	77.813	97	90.6189			549.4	55	56.0825	78	78.785	111	102.385	135	128.119			567	56	56.5113	84	85.9325
	561.4	60	55.3821	187	191.525	220	222.568	268	262.155			562.4	51	45.0378	69	62.2855	71	72.1964	91	88.7664			557.2	35	36.4386	49	56.7111	80	78.2504	93	91.0951			552.5	55	55.866	71	77.228	100	101.908	125	127.495			570.1	46	54.409	96	87.946
	564.5	61	56.5057	188	190.82	230	224.055	246	258.924			565.5	46	45.2303	66	63.0284	79	73.5571	76	86.2132			560.3	39	36.9509	45	54.3689	64	75.4003	101	93.0761			555.6	55	55.6928	77	77.1824	109	103.326	154	132.796			573.2	58	55.1272	85	87.3568
	567.6	61	57.4045	191	190.856	222	223.644	260	259.139			568.6	43	44.7842	59	62.2227	84	75.6457	95	87.9705			563.4	30	35.5607	52	53.8951	78	75.9203	91	92.6609			558.7	63	57.1542	77	77.1459	109	104.461	127	131.637			576.3	57	55.5018	92	88.2854
	570.6	60	57.9236	210	194.685	228	224.515	251	257.511			571.7	50	45.8274	58	61.3782	68	74.1165	92	88.7764			566.5	40	36.4486	56	54.3161	70	74.7362	84	90.9287			561.7	58	57.3234	89	79.5167	103	104.169	130	131.31			579.4	58	56.0014	80	86.6283
	573.7	52	56.7389	164	188.548	207	221.012	261	258.209			574.7	40	44.6619	51	59.3025	72	73.6932	78	86.6211			569.5	37	36.5589	65	56.4529	80	75.789	107	94.143			564.8	59	57.6587	96	82.8134	118	106.935	137	132.448			582.5	58	56.4011	91	87.5027
	576.8	69	59.1911	202	191.238	238	224.41	226	251.767			577.8	44	44.5295	66	60.642	76	74.1546	83	85.8969			572.6	30	35.2471	47	54.5623	79	76.4312	86	92.5144			567.9	57	57.527	72	80.6507	117	108.948	146	135.158			585.6	60	57.1209	84	86.8021
	579.8	50	57.3529	178	188.591	232	225.928	251	251.614			580.9	49	45.4236	62	60.9136	66	72.5237	81	84.9175			575.7	36	35.3977	65	56.6498	73	75.7449	96	93.2115			571	57	57.4216	67	77.9206	109	108.958	148	137.727			588.6	55	56.6967	87	86.8417
	582.9	47	55.2823	175	185.872	213	223.342	248	250.891			584	37	43.7389	60	60.7309	73	72.6189	97	87.334			578.8	37	35.7181	59	57.1199	87	77.9959	87	91.9692			574	57	57.3373	69	76.1365	105	108.167	141	138.381			591.7	65	58.3574	92	87.8734
	586	51	54.4259	196	187.898	227	224.074	265	253.713			587.1	49	44.7911	63	61.1847	71	72.2951	86	87.0672			581.8	36	35.7745	63	58.2959	79	78.1968	97	92.9754			577.1	64	58.6698	83	77.5092	102	106.933	129	136.505			594.8	60	58.6859	102	90.6987
	589.1	52	53.9407	198	189.918	218	222.859	248	252.57			590.2	43	44.4329	64	61.7478	76	73.0361	77	85.0538			584.9	32	35.0196	54	57.4367	72	76.9574	98	93.9803			580.2	63	59.5358	82	78.4073	102	105.947	139	137.004			597.9	56	58.1487	91	90.759
	592.1	51	53.3525	184	188.735	226	223.487	250	252.056			593.2	38	43.1463	66	62.5982	71	72.6289	78	83.643			588	37	35.4157	63	58.5494	74	76.3659	104	95.9842			583.2	61	59.8287	88	80.3259	109	106.557	129	135.403			601	63	59.119	106	93.8072
	595.2	42	51.082	183	187.588	225	223.79	265	254.645			596.3	43	43.117	65	63.0786	67	71.5031	78	82.5144			591.1	28	33.9325	53	57.4395	82	77.4927	106	97.9874			586.3	59	59.6629	76	79.4607	119	109.046	138	135.923			604.1	61	59.4952	88	92.6457
	598.3	52	51.2656	201	190.27	240	227.032	248	253.316			599.4	48	44.0936	63	63.0629	73	71.8025	79	81.8115			594.1	40	35.146	57	57.3516	78	77.5942	95	97.3899			589.4	58	59.3304	83	80.1686	113	109.837	129	134.538			607.2	55	58.5961	90	92.1166
	601.3	52	51.4125	194	191.016	201	221.825	277	258.053			602.5	43	43.8749	62	62.8503	80	73.442	93	84.0492			597.2	42	36.5168	53	56.4813	68	75.6754	101	98.1119			592.5	64	60.2643	71	78.3348	121	112.069	117	131.03			610.3	59	58.6769	91	91.8933
	604.4	49	50.93	196	192.013	220	221.46	261	258.642			605.6	48	44.6999	60	62.2802	81	74.9536	96	86.4394			600.3	33	35.8135	59	56.985	80	76.5403	87	95.8895			595.5	57	59.6114	82	79.0679	103	110.255	132	131.224			613.4	66	60.1415	84	90.3146
	607.5	58	52.344	187	191.01	227	222.568	271	261.114			608.6	37	43.1599	65	62.8242	75	74.9629	97	88.5515			603.4	35	35.6508	59	57.388	51	71.4322	95	95.7116			598.6	58	59.2891	96	82.4543	110	110.204	139	132.779			616.4	53	58.7132	101	92.4517
	610.5	57	53.2752	211	195.008	226	223.255	242	257.291			611.7	50	44.528	67	63.6593	82	76.3703	87	88.2412			606.4	39	36.3206	52	56.3104	81	73.3458	95	95.5693			601.7	63	60.0313	87	83.3634	107	109.564	138	133.824			619.5	49	56.7706	85	90.9614
	613.6	64	55.4202	210	198.007	244	227.404	247	255.233			614.8	46	44.8224	59	62.7275	96	80.2962	83	87.193			609.5	37	36.4565	51	55.2483	79	74.4766	93	95.0554			604.8	55	59.0251	85	83.6908	112	110.051	143	135.659			622.6	58	57.0165	88	90.3691
	616.7	61	56.5361	211	200.605	244	230.723	252	254.586			617.9	45	44.8579	60	62.182	82	80.637	96	88.9544			612.6	32	35.5652	61	56.3987	80	75.5813	84	92.8444			607.8	55	58.22	94	85.7526	106	109.241	147	137.927			625.7	59	57.4132	98	91.8953
	619.8	51	55.4289	166	193.684	211	226.778	240	251.669			621	42	44.2863	70	63.7456	71	78.7096	96	90.3635			615.7	39	36.2522	65	58.1189	74	75.265	106	95.4755			610.9	62	58.976	71	82.8021	115	110.393	130	136.342			628.8	52	56.3305	81	89.7162
	622.9	54	55.1431	188	192.547	241	229.623	233	247.935			624	52	45.8291	65	63.9965	85	79.9677	96	91.4908			618.8	38	36.6017	52	56.8951	72	74.612	99	96.1804			614	58	58.7808	86	83.4417	117	111.714	139	136.873			631.9	56	56.2644	88	89.373
	625.9	51	54.3145	183	190.638	225	228.698	264	251.148			627.1	41	44.8632	49	60.9972	78	79.5741	89	90.9926			621.8	39	37.0814	68	59.1161	85	76.6896	96	96.1443			617.1	58	58.6247	94	85.5533	120	113.371	139	137.299			635	58	56.6115	96	90.6984
	629	47	52.8516	183	189.11	215	225.959	260	252.919			630.2	49	45.6906	59	60.5977	67	77.0593	88	90.3941			624.9	33	36.2651	53	57.8929	76	76.5517	98	96.5154			620.1	63	59.4997	89	86.2427	109	112.497	125	134.839			638.1	60	57.2892	87	89.9587
	632.1	53	52.8813	195	190.288	216	223.967	271	256.535			633.3	49	46.3525	65	61.4782	78	77.2474	98	91.9153			628	38	36.6121	64	59.1143	80	77.2414	84	94.0124			623.2	61	59.7998	80	84.9941	109	111.798	154	138.671			641.2	62	58.2314	108	93.567
	635.1	68	55.905	197	191.631	229	224.973	259	257.028			636.4	44	45.882	75	64.1826	73	76.398	91	91.7322			631.1	34	36.0897	53	57.8915	79	77.5931	106	96.4099			626.3	59	59.6398	98	87.5953	108	111.038	159	142.737			644.2	50	56.5851	97	94.2536
	638.2	59	56.524	173	187.904	221	224.179	242	254.022			639.5	39	44.5056	61	63.546	72	75.5184	100	93.3858			634.1	38	36.4717	60	58.3132	92	80.4745	91	95.3279			629.3	63	60.3119	94	88.8762	106	110.03	131	140.39			647.3	52	55.6681	92	93.8029
	641.3	51	55.4192	185	187.324	210	221.343	256	254.418			642.6	47	45.0045	81	67.0368	90	78.4147	100	94.7086			637.2	35	36.1774	60	58.6505	82	80.7796	116	99.4623			632.4	58	59.8495	90	89.101	107	109.424	136	139.512			650.4	58	56.1345	94	93.8423
	644.4	58	55.9354	197	189.259	220	221.074	275	258.534			645.6	46	45.2036	63	66.2295	76	77.9318	92	94.1669			640.3	36	36.1419	66	60.1204	79	80.4237	90	97.5699			635.5	62	60.2796	82	87.6808	109	109.339	128	137.209			653.5	55	55.9076	92	93.4738
	647.4	53	55.3483	170	185.407	207	218.26	249	256.627			648.7	50	46.1629	68	66.5836	74	77.1454	96	94.5335			643.3	32	35.3135	72	62.4963	80	80.3389	88	95.6559			638.6	54	59.0237	92	88.5446	110	109.472	139	137.567			656.6	72	59.1261	93	93.3791
	650.5	67	57.6786	180	184.326	224	219.408	255	256.302			651.8	44	45.7303	68	66.8669	77	77.1163	77	91.0268			646.4	40	36.2508	63	62.5971	88	81.8711	93	95.1247			641.6	59	59.0189	87	88.2357	111	109.777	139	137.854			659.7	69	61.1008	86	91.9032
	653.6	53	56.7429	183	184.061	242	223.926	263	257.642			654.9	58	48.1842	71	67.6935	81	77.8931	99	92.6215			649.5	31	35.2007	64	62.8777	88	83.0969	83	92.6998			644.7	62	59.6152	100	90.5886	113	110.422	147	139.683			662.8	66	62.0807	106	94.7226
	656.6	41	53.5943	192	185.648	253	229.741	252	256.513			658	49	48.3474	66	67.3548	87	79.7144	113	96.6972			652.6	40	36.1605	68	63.9021	86	83.6775	92	92.5598			647.8	62	60.0921	70	86.4709	98	107.937	145	140.747			665.8	58	61.2645	89	93.5781
	659.7	54	53.6755	194	187.319	220	227.793	286	262.411			661.1	47	48.0779	63	66.4838	77	79.1716	104	98.1577			655.6	35	35.9284	68	64.7217	87	84.342	98	93.6479			650.9	58	59.6737	77	84.5767	129	112.15	138	140.197			668.9	64	61.8116	79	90.6625
	662.8	52	53.3404	188	187.455	229	228.034	228	255.528			664.2	44	47.2623	60	65.1871	71	77.5372	104	99.3262			658.7	38	36.3427	58	63.3774	79	83.2736	84	91.7183			653.9	56	58.939	92	86.0613	117	113.12	148	141.758			672	52	59.8493	103	93.13
	665.8	52	53.0723	195	188.964	217	225.827	234	251.223			667.2	53	48.4099	73	66.7497	83	78.6298	83	96.0609			661.8	37	36.4742	63	63.3019	88	84.2189	92	91.7746			657	65	60.1512	94	87.6491	101	110.696	158	145.006			675.1	54	58.6794	84	91.304
	668.9	56	53.6578	196	190.371	219	224.462	246	250.178			670.3	44	47.5279	62	65.7997	78	78.5038	104	97.6488			664.8	35	36.1794	55	61.6415	74	82.1751	92	91.8197			660.1	63	60.7209	79	85.9193	113	111.157	156	147.205			678.2	63	59.5436	91	91.2432
	672	62	55.3263	186	189.497	233	226.169	239	247.943			673.4	47	47.4223	76	67.8398	78	78.4031	93	96.719			667.9	37	36.3435	55	60.3132	79	81.5401	103	94.0558			663.1	61	60.7767	97	88.1354	108	110.525	152	148.164			681.3	53	58.2348	88	90.5945
	675.1	61	56.461	204	192.398	222	225.336	232	244.754			676.5	42	46.3378	64	67.0718	63	75.3225	101	97.5752			671	36	36.2748	62	60.6506	79	81.0321	84	92.0446			666.2	58	60.2214	78	86.1083	128	114.02	155	149.531			684.4	62	58.9879	97	91.8756
	678.1	47	54.5688	187	191.318	223	224.868	249	245.603			679.6	49	46.8703	73	68.2575	75	75.258	93	96.6602			674.1	33	35.6198	63	61.1205	83	81.4257	88	91.2357			669.3	60	60.1771	95	87.8867	116	114.416	154	150.425			687.5	74	61.9903	91	91.7005
	681.2	56	54.855	193	191.654	222	224.295	256	247.683			682.6	47	46.8962	71	68.806	64	73.0064	98	96.9281			677.1	35	35.4959	66	62.0964	85	82.1405	104	93.7885			672.4	60	60.1417	85	87.3093	105	112.533	152	150.74			690.6	63	62.1922	107	94.7604
	684.3	53	54.484	186	190.524	194	218.236	235	245.146			685.7	41	45.717	58	66.6448	80	74.4051	84	94.3425			680.2	33	34.9967	66	62.8771	84	82.5124	94	93.8308			675.4	60	60.1134	93	88.4475	124	114.826	128	146.192			693.7	56	60.9538	106	97.0083
	687.4	56	54.7872	203	193.019	217	217.989	216	239.317			688.8	52	46.9736	65	66.3158	75	74.5241	88	93.074			683.3	36	35.1974	71	64.5017	86	83.2099	88	92.6647			678.5	59	59.8907	86	87.958	107	113.261	145	145.954			696.7	61	60.963	86	94.8067
	690.4	69	57.6298	201	194.615	235	221.391	248	241.053			691.9	45	46.5789	66	66.2527	85	76.6193	94	93.2592			686.4	39	35.9579	78	67.2013	77	81.968	94	92.9317			681.6	57	59.3125	82	86.7664	107	112.009	159	148.563			699.8	61	60.9704	92	94.2453
	693.5	49	55.9038	193	194.292	235	224.113	265	245.843			695	58	48.8631	63	65.6021	75	76.2954	109	96.4074			689.5	35	35.7663	56	64.9611	88	83.1744	90	92.3454			684.7	64	60.25	89	87.2131	110	111.607	151	149.05			702.9	62	61.1763	108	96.9963
	696.6	58	56.3231	185	192.434	225	224.29	264	249.474			698.1	54	49.8905	72	66.8817	74	75.8363	90	95.1259			692.5	29	34.413	56	63.1689	84	83.3395	97	93.2763			687.7	59	60	89	87.5705	111	111.486	150	149.24			706	61	61.1411	100	97.597
	699.6	56	56.2585	194	192.747	226	224.632	259	251.379			701.1	63	52.5124	72	67.9054	99	80.4691	101	96.3007			695.6	42	35.9304	54	61.3351	86	83.8716	99	94.421			690.8	62	60.4	78	85.6564	114	111.989	173	153.992			709.1	72	63.3129	98	97.6776
	702.7	47	54.4068	192	192.598	233	226.306	245	250.104			704.2	49	51.8099	75	69.3243	82	80.7752	99	96.8406			698.7	31	34.9443	56	60.2681	86	84.2973	95	94.5368			693.9	62	60.72	88	86.1251	108	111.191	150	153.194			712.1	63	63.2503	107	99.5421
	705.8	57	54.9254	188	191.678	222	225.445	250	250.083			707.3	46	50.6479	58	67.0594	89	82.4202	87	94.8725			701.7	38	35.5555	63	60.8145	86	84.6378	102	96.0295			696.9	59	60.376	92	87.3001	104	109.753	152	152.955			715.2	59	62.4002	100	99.6337
	708.9	47	53.3403	183	189.942	226	225.556	241	248.266			710.4	40	48.5183	67	67.0475	80	81.9362	104	96.698			704.8	37	35.8444	66	61.8516	85	84.7103	110	98.8236			700	61	60.5008	89	87.6401	108	109.402	141	150.564			718.3	54	60.7202	100	99.7069
	711.9	55	53.6723	186	189.154	212	222.845	274	253.413			713.5	57	50.2147	68	67.238	81	81.7489	86	94.5584			707.9	37	36.0755	62	61.8813	92	86.1682	85	96.0589			703.1	62	60.8006	87	87.5121	95	106.522	139	148.251			721.4	55	59.5761	109	101.566
	715	60	54.9378	190	189.323	217	221.676	279	258.53			716.6	45	49.1717	60	65.7904	83	81.9991	101	95.8467			711	32	35.2604	60	61.505	92	87.3346	100	96.8471			706.2	59	60.4405	92	88.4096	108	106.817	163	151.201			724.5	68	61.2609	90	99.2524
	718.1	61	56.1502	190	189.459	221	221.54	236	254.024			719.7	45	48.3374	61	64.8323	95	84.5993	111	98.8774			714	38	35.8083	68	62.804	87	87.2677	110	99.4777			709.2	64	61.1524	88	88.3277	120	109.454	176	156.161			727.6	53	59.6087	107	100.802
	721.2	60	56.9202	204	192.367	217	220.632	244	252.019			722.8	65	51.6699	56	63.0659	89	85.4795	102	99.5019			717.1	39	36.4467	62	62.6432	90	87.8141	107	100.982			712.3	58	60.5219	75	85.6622	125	112.563	141	153.129			730.7	65	60.687	97	100.042
	724.2	62	57.9362	195	192.893	229	222.306	253	252.216			725.9	51	51.5359	64	63.2527	91	86.5836	94	98.4015			720.2	35	36.1573	58	61.7146	82	86.6513	96	99.9857			715.4	59	60.2175	95	87.5297	123	114.65	156	153.703			733.8	54	59.3496	93	98.6332
	727.3	57	57.7489	173	188.915	243	226.445	226	246.972			729	41	49.4287	67	64.0022	90	87.2668	104	99.5212			723.2	39	36.7259	64	62.1716	88	86.921	85	96.9886			718.5	54	58.974	92	88.4238	130	117.72	164	155.762			736.9	59	59.2797	95	97.9066
	730.4	56	57.3991	190	189.132	218	224.756	263	250.178			732	40	47.543	85	68.2017	75	84.8135	96	98.817			726.3	29	35.1807	69	63.5373	86	86.7368	114	100.391			721.5	60	59.1792	95	89.739	136	121.376	146	153.81			740	62	59.8237	98	97.9253
	733.5	57	57.3193	191	189.505	219	223.605	272	254.542			735.1	46	47.2344	63	67.1614	89	85.6508	107	100.454			729.4	44	36.9446	56	62.0299	93	87.9895	96	99.5127			724.6	62	59.7434	95	90.7912	132	123.501	154	153.848			743	69	61.659	95	97.3402
	736.5	61	58.0555	210	193.604	224	223.684	241	251.834			738.2	53	48.3875	53	64.3291	91	86.7206	111	102.563			732.4	34	36.3556	52	60.0239	83	86.9916	102	100.01			727.7	58	59.3947	90	90.633	125	123.801	147	152.478			746.1	68	62.9272	100	97.8722
	739.6	52	56.8444	188	192.483	210	220.947	247	250.867			741.3	46	47.91	60	63.4633	84	86.1765	105	103.05			735.5	45	38.0845	63	60.6191	93	88.1933	95	99.0081			730.7	58	59.1158	91	90.7064	111	121.241	136	149.183			749.2	59	62.1418	94	97.0977
	742.7	59	57.2755	185	190.987	227	222.158	271	254.894			744.4	45	47.328	66	63.9706	85	85.9412	106	103.64			738.6	43	39.0676	56	59.6953	69	84.3546	87	96.6065			733.8	60	59.2926	89	90.3651	125	121.993	155	150.346			752.3	68	63.3134	97	97.0782
	745.7	51	56.0204	194	191.589	221	221.926	238	251.515			747.5	55	48.8624	62	63.5765	96	87.953	112	105.312			741.7	36	38.4541	49	57.5562	86	84.6837	95	96.2852			736.9	56	58.6341	90	90.2921	127	122.994	158	151.877			755.4	67	64.0507	111	99.8626
	748.8	53	55.4163	186	190.472	207	218.941	248	250.812			750.6	46	48.2899	71	65.0612	79	86.1624	98	103.85			744.7	37	38.1633	70	60.045	72	82.1469	88	94.6282			740	59	58.7073	93	90.8337	117	121.795	138	149.102			758.5	56	62.4406	100	99.89
	751.9	54	55.133	203	192.977	206	216.353	243	249.25			753.7	46	47.8319	66	65.249	81	85.1299	114	105.88			747.8	38	38.1306	76	63.236	97	85.1176	96	94.9025			743	59	58.7658	102	93.0669	123	122.036	138	146.881			761.6	63	62.5525	104	100.712
	755	52	54.5064	212	196.782	239	220.882	244	248.2			756.8	54	49.0656	75	67.1992	85	85.1039	107	106.104			750.9	36	37.7045	54	61.3888	85	85.094	83	92.522			746.1	60	59.0127	92	92.8535	103	118.229	159	149.305			764.7	58	61.642	96	99.7696
	758	62	56.0052	209	199.225	226	221.906	279	254.36			759.8	40	47.2524	71	67.9593	82	84.4831	98	104.483			754	33	36.7636	69	62.911	93	86.6752	97	93.4176			749.2	57	58.6101	105	95.2828	122	118.983	143	148.044			767.8	58	60.9136	101	100.016
	761.1	47	54.2041	187	196.78	209	219.325	276	258.688			762.9	40	45.802	81	70.5675	81	83.7865	106	104.786			757	42	37.8109	70	64.3288	84	86.1402	105	95.7341			752.3	62	59.2881	97	95.6263	123	119.787	146	147.635			770.8	65	61.7309	103	100.613
	764.2	38	50.9633	205	198.424	227	220.86	252	257.35			766	53	47.2416	70	70.454	87	84.4292	122	108.229			760.1	41	38.4487	64	64.2631	92	87.3122	95	95.5873			755.3	62	59.8305	101	96.701	114	118.629	148	147.708			773.9	72	63.7847	96	99.69
	767.3	61	52.9706	198	198.339	223	221.288	224	250.68			769.1	46	46.9933	76	71.5632	94	86.3434	113	109.183			763.2	36	37.959	65	64.4104	79	85.6497	101	96.6698			758.4	62	60.2644	82	93.7608	132	121.303	165	151.167			777	61	63.2278	91	97.952
	770.3	62	54.7765	206	199.872	226	222.23	242	248.944			772.2	45	46.5946	80	73.2505	78	84.6747	113	109.947			766.2	41	38.5672	60	63.5284	82	84.9198	103	97.9359			761.5	60	60.2115	95	94.0087	135	124.043	156	152.133			780.1	61	62.7822	99	98.1616
	773.4	52	54.2212	202	200.297	251	227.984	281	255.355			775.2	39	45.0757	69	72.4004	96	86.9398	117	111.357			769.3	40	38.8537	68	64.4227	85	84.9358	105	99.3487			764.5	58	59.7692	84	92.0069	145	128.234	162	154.107			783.2	64	63.0258	100	98.5293
	776.5	53	53.977	202	200.638	221	226.587	272	258.684			778.3	45	45.0605	67	71.3203	70	83.5518	108	110.686			772.4	36	38.283	53	62.1381	82	84.3487	102	99.8789			767.6	59	59.6154	91	91.8055	126	127.787	157	154.685			786.3	63	63.0206	81	95.0234
	779.5	51	53.3816	197	199.91	230	227.27	255	257.947			781.4	46	45.2484	69	70.8563	91	85.0414	97	107.949			775.5	40	38.6264	66	62.9105	73	82.0789	86	97.1032			770.7	54	58.4923	111	95.6444	127	127.63	158	155.348			789.4	59	62.2165	105	97.0188
	782.6	57	54.1053	203	200.528	215	224.816	267	259.758			784.5	43	44.7987	75	71.685	96	87.2332	101	106.559			778.5	34	37.7011	49	60.1284	94	84.4631	101	97.8825			773.8	61	58.9938	102	96.9155	116	125.304	169	158.079			792.5	66	62.9732	111	99.815
	785.7	58	54.8842	188	198.023	227	225.253	247	257.206			787.5	47	45.239	73	71.948	81	85.9865	100	105.247			781.6	40	38.1609	66	61.3027	77	82.9705	99	98.106			776.8	57	58.5951	91	95.7324	127	125.643	170	160.463			795.6	63	62.9786	99	99.652
	788.8	63	56.5074	193	197.018	209	222.002	235	252.765			790.6	56	47.3912	71	71.7584	85	85.7892	116	107.398			784.7	40	38.5287	70	63.0422	81	82.5764	101	98.6848			779.9	65	59.8761	98	96.1859	134	127.314	151	158.57			798.7	61	62.5828	104	100.522
	791.8	58	56.8059	183	194.214	221	221.802	231	248.412			793.7	43	46.513	67	70.8067	90	86.6314	92	104.318			787.8	45	39.823	67	63.8337	93	84.6611	97	98.3479			783	55	58.9008	102	97.3488	105	122.852	152	157.256			801.7	66	63.2663	106	101.617
	794.9	56	56.6447	187	192.772	224	222.241	249	248.53			796.8	59	49.0104	72	71.0454	90	87.3051	111	105.655			790.8	33	38.4584	59	62.867	86	84.9289	94	97.4783			786.1	62	59.5207	96	97.079	124	123.081	145	154.805			804.8	70	64.613	108	102.894
	798	54	56.1158	197	193.617	212	220.193	255	249.824			799.9	50	49.2083	77	72.2363	84	86.6441	106	105.724			793.9	35	37.7667	63	62.8936	93	86.5431	107	99.3826			789.1	57	59.0165	99	97.4632	130	124.465	153	154.444			807.9	68	65.2904	110	104.315
	801.1	68	58.4926	198	194.494	224	220.954	250	249.859			802.9	44	48.1666	88	75.389	92	87.7153	109	106.379			797	33	36.8134	59	62.1149	90	87.2345	112	101.906			792.2	62	59.6132	90	95.9706	124	124.372	159	155.355			811	64	65.0323	99	103.252
	804.1	54	57.5941	189	193.395	241	224.964	265	252.887			806	42	46.9333	68	73.9112	91	88.3722	110	107.103			800.1	39	37.2507	64	62.4919	88	87.3876	99	101.325			795.3	62	60.0906	95	95.7765	109	121.298	170	158.284			814.1	77	67.4259	101	102.802
	807.2	51	56.2753	187	192.116	217	223.371	242	250.71			809.1	42	45.9466	73	73.729	94	89.4978	93	104.283			803.2	42	38.2006	67	63.3935	80	85.9101	104	101.86			798.3	61	60.2725	90	94.6212	116	120.238	168	160.227			817.2	55	64.9407	96	101.441
	810.3	63	57.6202	193	192.293	223	223.297	241	248.768			812.2	41	44.9573	71	73.1832	87	88.9982	102	103.826			806.2	30	36.5604	71	64.9148	92	87.1281	110	103.488			801.4	57	59.618	101	95.8969	122	120.59	148	157.782			820.3	69	65.7526	98	100.753
	813.4	59	57.8962	191	192.034	212	221.037	249	248.814			815.3	57	47.3659	64	71.3466	79	86.9986	102	103.461			809.3	53	39.8484	61	64.1319	91	87.9025	102	103.19			804.5	59	59.4944	90	94.7175	135	123.472	176	161.425			823.4	73	67.202	96	99.8024
	816.4	53	56.9169	203	194.227	238	224.43	254	249.851			818.4	52	48.2927	76	72.2772	81	85.7989	84	99.5686			812.4	40	39.8787	70	65.3055	83	86.922	100	102.552			807.6	63	60.1955	102	96.174	135	125.778	169	162.94			826.5	55	64.7616	105	100.842
	819.5	53	56.1336	199	195.182	239	227.344	247	249.281			821.5	48	48.2341	73	72.4218	98	88.2391	107	101.055			815.5	35	38.9029	57	63.6444	99	89.3376	100	102.042			810.6	53	58.7564	94	95.7392	123	125.222	176	165.552			829.6	68	65.4093	102	101.074
	822.6	54	55.7068	206	197.346	219	225.675	255	250.425			824.5	43	47.1873	77	73.3374	78	86.1913	111	103.044			818.5	44	39.9224	69	64.7155	89	89.2701	101	101.833			813.7	62	59.4051	98	96.1914	126	125.378	164	165.242			832.6	71	66.5274	95	99.8588
	825.7	51	54.7655	184	194.676	223	225.14	250	250.34			827.6	50	47.7499	75	73.6699	85	85.953	115	105.435			821.6	42	40.3379	79	67.5724	91	89.616	96	100.667			816.8	58	59.1241	93	95.5531	116	123.502	166	165.393			835.7	62	65.622	104	100.687
	828.7	62	56.2124	202	196.141	243	228.712	247	249.672			830.7	51	48.3999	82	75.336	100	88.7624	104	105.148			824.7	38	39.8703	66	67.2579	98	91.2928	104	101.333			819.9	59	59.0993	111	98.6425	125	123.802	155	163.315			838.8	71	66.6976	104	101.35
	831.8	56	56.1699	201	197.113	216	226.17	248	249.338			833.8	55	49.7199	65	73.2688	93	89.6099	118	107.718			827.7	40	39.8962	63	66.4063	87	90.4343	96	100.267			822.9	62	59.6794	105	99.914	141	127.241	182	167.052			841.9	64	66.1581	109	102.88
	834.9	66	58.1359	176	192.89	222	225.336	263	252.07			836.9	55	50.7759	74	73.415	105	92.6879	104	106.975			830.8	29	37.717	68	66.7251	94	91.1474	108	101.813			826	59	59.5435	95	98.9312	131	127.993	148	163.241			845	63	65.5264	108	103.904
	838	58	58.1087	198	193.912	211	222.469	249	251.456			839.9	49	50.4207	69	72.532	98	93.7504	117	108.98			833.9	38	37.7736	75	68.3801	86	90.1179	102	101.851			829.1	56	58.8348	88	96.745	125	127.395	137	157.993			848.1	59	64.2212	110	105.123
	841	45	55.487	194	193.93	236	225.175	245	250.165			843.1	40	48.3366	80	74.0256	97	94.4003	98	106.784			837	40	38.2189	63	67.304	89	89.8943	105	102.481			832.1	58	58.6679	107	98.796	122	126.316	160	158.395			851.2	64	64.1769	94	102.898
	844.1	58	55.9896	195	194.144	239	227.94	262	252.532			846.1	40	46.6693	74	74.0205	98	95.1202	115	108.427			840	37	37.9751	66	67.0432	85	88.9155	93	100.584			835.2	58	58.5343	100	99.0368	111	123.253	153	157.316			854.2	68	64.9415	101	102.519
	847.2	66	57.9917	179	191.115	237	229.752	241	250.225			849.2	56	48.5354	69	73.0164	93	94.6962	103	107.342			843.1	35	37.3801	68	67.2346	88	88.7324	104	101.268			838.3	57	58.2274	99	99.0294	104	119.402	165	158.853			857.3	69	65.7532	107	103.415
	850.3	55	57.3933	193	191.492	218	227.402	252	250.58			852.3	60	50.8283	78	74.0131	82	92.1569	118	109.473			846.2	49	39.7041	62	66.1877	89	88.7859	103	101.614			841.4	60	58.5819	89	97.0235	123	120.122	145	156.082			860.4	72	67.0026	105	103.732
	853.3	51	56.1147	183	189.794	228	227.521	258	252.064			855.4	50	50.6627	81	75.4105	97	93.1256	110	109.579			849.3	40	39.7633	53	63.5501	93	89.6287	95	100.291			844.4	58	58.4656	96	96.8188	129	121.897	173	159.466			863.5	64	66.4021	109	104.786
	856.4	54	55.6917	190	189.835	229	227.817	263	254.251			858.5	53	51.1301	72	74.7284	91	92.7004	98	107.263			852.3	39	39.6106	78	66.4401	110	93.703	104	101.033			847.5	58	58.3724	100	97.4551	118	121.118	165	160.572			866.6	54	63.9217	105	104.828
	859.5	59	56.3534	207	193.268	214	225.054	244	252.201			861.6	47	50.3041	79	75.5827	86	91.3604	105	106.81			855.4	49	41.4885	60	65.1521	93	93.5624	106	102.026			850.6	62	59.098	105	98.964	137	124.294	167	161.858			869.7	62	63.5373	101	104.063
	862.6	63	57.6827	216	197.814	229	225.843	271	255.961			864.7	46	49.4433	63	73.0662	83	89.6883	121	109.648			858.5	27	38.5908	58	63.7217	103	95.4499	105	102.621			853.7	62	59.6784	92	97.5712	116	122.635	167	162.886			872.7	63	63.4299	115	106.25
	865.7	63	58.7462	213	200.851	217	224.074	239	252.569			867.7	50	49.5546	74	73.2529	107	93.1506	109	109.519			861.5	41	39.0726	59	62.7773	94	95.1599	104	102.897			856.7	57	59.1427	99	97.857	143	126.708	170	164.309			875.8	68	64.3439	112	107.4
	868.7	63	59.5969	198	200.281	237	226.659	255	253.055			870.8	47	49.0437	71	72.8023	102	94.9205	113	110.215			864.6	34	38.0581	68	63.8219	87	93.5279	105	103.318			859.8	58	58.9142	97	97.6856	129	127.167	188	169.047			878.9	58	63.0751	104	106.72
	871.8	54	58.4775	191	198.425	207	222.728	248	252.044			873.9	41	47.435	68	71.8419	89	93.7364	110	110.172			867.7	29	36.2465	64	63.8575	77	90.2224	105	103.654			862.9	62	59.5313	97	97.5485	136	128.933	161	167.438			882	59	62.2601	101	105.576
	874.9	62	59.182	204	199.54	219	221.982	236	248.835			877	52	48.348	80	73.4735	100	94.9891	130	114.138			870.8	31	35.1972	60	63.086	87	89.5779	93	101.523			865.9	63	60.2251	115	101.039	117	126.547	186	171.15			885.1	70	63.8081	114	107.261
	878	52	57.7456	197	199.032	221	221.786	236	246.268			880.1	46	47.8784	89	76.5788	92	94.3913	106	112.51			873.8	41	36.3577	80	66.4688	85	88.6623	100	101.219			869	56	59.38	93	99.431	125	126.237	158	168.52			888.2	58	62.6465	130	111.809
	881	52	56.5965	193	197.826	221	221.629	254	247.815			883.2	43	46.9027	74	76.063	104	96.313	118	113.608			876.9	36	36.2862	65	66.175	83	87.5298	107	102.375			872.1	65	60.504	86	96.7448	121	125.19	183	171.416			891.3	72	64.5172	97	108.847
	884.1	49	55.0772	206	199.46	221	221.503	241	246.452			886.3	48	47.1222	78	76.4504	92	95.4504	109	112.686			880	42	37.429	63	65.54	89	87.8239	101	102.1			875.2	61	60.6032	78	92.9959	137	127.552	189	174.933			894.4	69	65.4137	119	110.878
	887.2	51	54.2618	188	197.168	246	226.402	254	247.961			889.3	47	47.0977	89	78.9603	88	93.9603	106	111.349			883	36	37.1432	67	65.832	98	89.8591	97	101.08			878.2	61	60.6826	91	92.5967	131	128.242	162	172.346			897.4	65	65.331	102	109.102
	890.3	56	54.6094	207	199.135	214	223.922	235	245.369			892.4	49	47.4782	60	75.1683	95	94.1683	115	112.079			886.1	33	36.3145	74	67.4656	96	91.0873	107	102.264			881.3	61	60.7461	97	93.4773	135	129.593	181	174.077			900.5	66	65.4648	100	107.282
	893.3	50	53.6875	203	199.908	221	223.337	276	251.495			895.5	54	48.7825	66	73.3346	102	95.7346	120	113.663			889.2	46	38.2516	69	67.7725	95	91.8698	97	101.211			884.4	56	59.7969	109	96.5819	135	130.675	182	175.662			903.6	77	67.7718	105	106.825
	896.4	71	57.15	187	197.326	227	224.07	241	249.396			898.6	54	49.826	71	72.8677	91	94.7877	107	112.331			892.3	42	39.0013	65	67.218	91	91.6959	106	102.169			887.5	58	59.4375	112	99.6655	128	130.14	176	175.729			906.7	86	71.4175	117	108.86
	899.5	55	56.72	183	194.461	205	220.256	236	246.717			901.7	56	51.0608	79	74.0942	105	96.8302	105	110.865			895.3	32	37.601	68	67.3744	93	91.9567	97	101.135			890.5	56	58.75	114	102.532	109	125.912	184	177.383			909.8	55	68.134	110	109.088
	902.6	57	56.776	184	192.369	230	222.205	252	247.774			904.8	48	50.4487	80	75.2753	86	94.6641	122	113.092			898.4	38	37.6808	60	65.8995	84	90.3654	105	101.908			893.6	59	58.8	112	104.426	132	127.129	168	175.507			912.9	81	70.7072	117	110.671
	905.7	62	57.8208	196	193.095	238	225.364	243	246.819			907.9	57	51.7589	74	75.0203	92	94.1313	111	112.673			901.5	39	37.9447	59	64.5196	87	89.6923	99	101.326			896.7	57	58.44	98	103.141	146	130.904	186	177.605			916	72	70.9657	106	109.736
	908.7	53	56.8566	206	195.676	226	225.491	228	243.055			910.9	51	51.6071	83	76.6162	89	93.105	106	111.339			904.6	39	38.1557	63	64.2157	93	90.3538	107	102.461			899.8	60	58.752	106	103.713	125	129.723	163	174.684			919.1	67	70.1726	112	110.189
	911.8	61	57.6853	177	191.941	215	223.393	243	243.044			914	53	51.8857	76	76.493	105	95.484	109	110.871			907.7	36	37.7246	71	65.5726	111	94.4831	106	103.169			902.8	55	58.0016	108	104.57	130	129.778	180	175.747			922.2	77	71.5381	106	109.351
	914.9	58	57.7483	178	189.153	228	224.314	255	245.435			917.1	44	50.3086	76	76.3944	97	95.7872	111	110.897			910.7	43	38.7797	81	68.658	104	96.3864	103	103.135			905.9	53	57.0013	90	101.656	124	128.623	171	174.798			925.2	67	70.6305	122	111.881
	918	61	58.3986	188	188.922	221	223.651	266	249.548			920.2	45	49.2469	68	74.7155	96	95.8298	113	111.317			913.8	42	39.4237	76	70.1264	92	95.5092	93	101.108			909	57	57.001	91	99.5248	118	126.498	172	174.238			928.3	66	69.7044	122	113.905
	921.1	61	58.9189	208	192.738	234	225.721	237	247.039			923.3	48	48.9975	66	72.9724	99	96.4638	103	109.654			916.9	45	40.539	58	67.7011	84	93.2073	101	101.087			912	61	57.8008	107	101.02	138	128.798	165	172.391			931.4	74	70.5635	113	113.724
	924.1	57	58.5351	181	190.39	241	228.777	226	242.831			926.4	51	49.398	68	71.9779	100	97.1711	138	115.323			919.9	44	41.2312	77	69.5609	100	94.5659	98	100.469			915.1	61	58.4407	100	100.816	122	127.439	154	168.713			934.5	68	70.0508	113	113.579
	927.2	51	57.0281	187	189.712	233	229.622	230	240.265			929.4	46	48.7184	77	72.9823	98	97.3368	118	115.859			923	46	42.185	58	67.2487	98	95.2527	92	98.7754			918.2	61	58.9525	96	99.8527	137	129.351	167	168.37			937.6	62	68.4406	114	113.663
	930.3	63	58.2225	198	191.37	230	229.697	232	238.612			932.5	54	49.7747	70	72.3859	100	97.8695	111	114.887			926.1	42	42.148	67	67.199	87	93.6022	102	99.4203			921.3	60	59.162	100	99.8822	139	131.281	168	168.296			940.7	56	65.9525	125	115.931
	933.4	59	58.378	186	190.296	223	228.358	254	241.689			935.6	49	49.6198	76	73.1087	88	95.8956	112	114.309			929.2	38	41.3184	72	68.1592	98	94.4817	111	101.736			924.3	62	59.7296	86	97.1057	137	132.425	165	167.637			943.7	70	66.762	102	113.145
	936.4	55	57.7024	200	192.237	227	228.086	233	239.952			938.7	45	48.6958	72	72.887	91	94.9165	115	114.448			932.2	45	42.0547	72	68.9274	73	90.1854	99	101.189			927.4	55	58.7837	99	97.4846	125	130.94	175	169.109			946.8	62	65.8096	106	111.716
	939.5	56	57.3619	188	191.389	224	227.269	238	239.561			941.8	48	48.5567	74	73.1096	94	94.7332	116	114.758			935.3	43	42.2438	73	69.7419	103	92.7483	103	101.551			930.5	59	58.827	101	98.1877	136	131.952	171	169.488			949.9	76	67.8477	125	114.372
	942.6	59	57.6895	196	192.311	226	227.015	246	240.849			944.8	57	50.2453	78	74.0877	109	97.5865	134	118.606			938.4	33	40.395	71	69.9935	101	94.3986	102	101.641			933.6	54	57.8616	106	99.7501	122	129.961	171	169.79			953	76	69.4781	114	114.298
	945.7	62	58.5516	207	195.249	228	227.212	247	242.079			947.9	55	51.1963	74	74.0701	103	98.6692	109	116.685			941.5	33	38.916	68	69.5948	101	95.7189	100	101.313			936.6	55	57.2893	89	97.6001	130	129.969	167	169.232			956.1	76	70.7825	108	113.038
	948.8	56	58.0413	204	196.999	200	221.77	241	241.863			951	63	53.557	85	76.2561	94	97.7354	124	118.148			944.5	38	38.7328	76	70.8758	92	94.9751	92	99.4502			939.7	66	59.0314	103	98.6801	145	132.975	163	167.986			959.2	62	69.026	108	112.031
	951.8	49	56.233	209	199.399	219	221.216	233	240.091			954.1	48	52.4456	75	76.0049	99	97.9883	115	117.518			947.6	40	38.9862	77	72.1007	92	94.3801	110	101.56			942.8	56	58.4251	96	98.1441	133	132.98	167	167.789			962.3	67	68.6208	122	114.025
	954.9	70	58.9864	181	195.72	253	227.573	263	244.673			957.2	46	51.1565	72	75.2039	106	99.5906	112	116.415			950.7	31	37.389	77	73.0805	83	92.1041	96	100.448			945.9	59	58.5401	102	98.9153	134	133.184	170	168.231			965.4	71	69.0966	113	113.82
	958	71	61.3891	191	194.776	199	221.858	270	249.738			960.3	45	49.9252	70	74.1631	103	100.273	103	113.732			953.8	31	36.1112	71	72.6644	84	90.4833	121	104.559			948.9	59	58.6321	100	99.1322	124	131.347	171	168.785			968.4	67	68.6773	125	116.056
	961.1	56	60.3113	200	195.821	246	226.686	268	253.39			963.4	54	50.7401	79	75.1305	94	99.018	115	113.985			956.8	44	37.689	71	72.3315	100	92.3866	98	103.247			952	61	59.1057	94	98.1058	146	134.278	177	170.428			971.5	62	67.3419	108	114.445
	964.2	48	57.8491	206	197.856	235	228.349	260	254.712			966.5	48	50.1921	80	76.1044	97	98.6144	121	115.388			959.9	44	38.9512	69	71.6652	91	92.1093	109	104.397			955.1	58	58.8845	112	100.885	130	133.422	199	176.142			974.6	80	69.8735	95	110.556
	967.2	50	56.2792	209	200.085	217	226.079	242	252.17			969.5	59	51.9537	78	76.4835	101	99.0915	113	114.911			963	47	40.5609	68	70.9322	96	92.8874	114	106.318			958.2	53	57.7076	96	99.9077	133	133.338	187	178.314			977.7	70	69.8988	124	113.245
	970.3	52	55.4234	213	202.668	235	227.863	238	249.336			972.6	49	51.363	75	76.1868	110	101.273	126	117.129			966	37	39.8487	61	68.9458	84	91.1099	100	105.054			961.2	60	58.1661	98	99.5262	131	132.87	179	178.451			980.8	61	68.119	123	115.196
	973.4	62	56.7387	184	198.934	226	227.491	267	252.869			975.7	47	50.4904	79	76.7495	99	100.819	128	119.303			969.1	35	38.879	72	69.5566	82	89.288	110	106.043			964.3	66	59.7329	116	102.821	133	132.896	182	179.161			983.9	70	68.4952	124	116.956
	976.5	62	57.791	186	196.348	214	224.793	262	254.695			978.8	53	50.9923	88	78.9996	104	101.455	122	119.842			972.2	38	38.7032	76	70.8453	91	89.6304	110	106.835			967.4	59	59.5863	94	101.057	141	134.517	161	175.529			986.9	87	72.1962	111	115.765
	979.5	49	56.0328	182	193.478	213	222.434	235	250.756			981.9	59	52.5938	72	77.5996	107	102.564	119	119.674			975.2	39	38.7626	67	70.0762	79	87.5043	113	108.068			970.4	65	60.669	109	102.645	142	136.014	176	175.623			990	80	73.7569	139	120.412
	982.6	61	57.0262	187	192.182	216	221.147	273	255.205			984.9	54	52.8751	85	79.0797	103	102.651	142	124.139			978.3	34	37.81	68	69.661	98	89.6034	105	107.454			973.5	57	59.9352	94	100.916	123	133.411	193	179.098			993.1	74	73.8056	117	119.73
	985.7	60	57.621	191	191.946	206	218.118	238	251.764			988	55	53.3001	70	77.2638	116	105.321	126	124.511			981.4	33	36.848	67	69.1288	94	90.4827	101	106.163			976.6	55	58.9482	102	101.133	134	133.529	174	178.079			996.2	79	74.8444	106	116.984
	988.8	73	60.6968	207	194.957	217	217.894	259	253.211			991.1	48	52.24	90	79.811	95	103.257	133	126.209			984.5	49	39.2784	75	70.303	91	90.5862	97	104.331			979.7	56	58.3585	99	100.706	146	136.023	187	179.863			999.3	65	72.8756	104	114.387
	991.9	64	61.3574	195	194.965	226	219.515	253	253.169			994.2	47	51.192	88	81.4488	97	102.005	129	126.767			987.5	32	37.8227	76	71.4424	88	90.069	104	104.265			982.8	55	57.6868	108	102.165	146	138.018	169	177.69			1002.4	75	73.3004	104	112.31
	994.9	58	60.6859	211	198.172	226	220.812	283	259.135			997.3	49	50.7536	78	80.7591	87	99.0043	111	123.614			990.6	34	37.0582	80	73.1539	86	89.2552	107	104.812			985.8	61	58.3495	107	103.132	145	139.415	164	174.952			1005.5	57	70.0404	128	115.448
	998	74	63.3488	200	198.538	245	225.65	269	261.108			1000.4	48	50.2029	85	81.6072	97	98.6034	125	123.891			993.7	38	37.2466	78	74.1231	90	89.4041	99	103.649			988.9	62	59.0796	105	103.506	120	135.532	165	172.962			1008.5	74	70.8323	124	117.158
	1001.1	62	63.079	224	203.63	218	224.12	247	258.286			1003.5	55	51.1623	80	81.2858	98	98.4827	120	123.113			996.8	42	38.1972	80	75.2985	104	92.3233	94	101.719			992	58	58.8637	99	102.605	122	132.825	157	169.769			1011.6	67	70.0658	110	115.727
	1004.2	62	62.8632	198	202.504	227	224.696	253	257.229			1006.6	45	49.9299	90	83.0286	99	98.5862	124	123.29			999.8	42	38.9578	71	74.4388	86	91.0586	92	99.7756			995	56	58.2909	104	102.884	136	133.46	188	173.416			1014.7	73	70.6527	128	118.181
	1007.3	55	61.2906	207	203.403	207	221.157	251	255.983			1009.6	63	52.5439	79	82.2229	94	97.669	137	126.032			1002.9	40	39.1662	67	72.9511	88	90.4469	96	99.0205			998.1	60	58.6327	94	101.107	135	133.768	159	170.532			1017.8	71	70.7221	103	115.145
	1010.3	65	62.0324	192	201.123	235	223.925	251	254.987			1012.7	46	51.2351	73	80.3783	105	99.1352	118	124.426			1006	47	40.733	71	72.5608	102	92.7575	96	98.4164			1001.2	57	58.3062	101	101.086	149	136.815	175	171.426			1020.9	70	70.5777	117	115.516
	1013.4	63	62.226	209	202.698	221	223.34	262	256.389			1015.8	46	50.1881	83	80.9027	97	98.7081	128	125.141			1009.1	36	39.7864	72	72.4487	99	94.006	117	102.133			1004.3	60	58.645	111	103.068	135	136.452	174	171.941			1024	59	68.2622	117	115.813
	1016.5	52	60.1808	215	205.159	226	223.872	252	255.511			1018.9	49	49.9505	93	83.3221	97	98.3665	137	127.512			1012.1	45	40.8291	75	72.9589	98	94.8048	107	103.106			1007.3	58	58.516	110	104.455	135	136.161	193	176.153			1027	74	69.4097	120	116.65
	1019.6	56	59.3446	188	201.727	256	230.298	233	251.009			1022	43	48.5604	85	83.6577	111	100.893	125	127.01			1015.2	47	42.0633	76	73.5672	106	97.0439	105	103.485			1010.4	58	58.4128	108	105.164	138	136.529	182	177.322			1030.1	70	69.5278	117	116.72
	1022.7	55	58.4757	189	199.181	217	227.638	230	246.807			1025	44	47.6483	90	84.9262	100	100.715	118	125.208			1018.3	42	42.0506	70	72.8537	99	97.4351	84	99.5881			1013.5	59	58.5302	91	102.331	138	136.823	180	177.858			1033.2	76	70.8222	136	120.576
	1025.7	57	58.1806	202	199.745	221	226.311	245	246.446			1028.2	45	47.1186	79	83.7409	98	100.172	126	125.366			1021.3	43	42.2405	72	72.683	98	97.5481	111	101.871			1016.6	61	59.0242	119	105.665	122	133.859	204	183.086			1036.3	64	69.4578	109	118.261
	1028.8	62	58.9444	189	197.596	222	225.448	259	248.957			1031.2	54	48.4949	86	84.1927	103	100.737	118	123.893			1024.4	35	40.7924	71	72.3464	94	96.8385	111	103.696			1019.6	61	59.4193	105	105.532	138	134.687	191	184.669			1039.4	74	70.3662	116	117.809
	1031.9	59	58.9556	215	201.077	214	223.159	227	244.565			1034.3	55	49.7959	82	83.7542	109	102.39	138	126.714			1027.5	36	39.8339	65	70.8771	87	94.8708	109	104.757			1022.7	57	58.9355	107	105.825	141	135.95	181	183.935			1042.5	65	69.293	127	119.647
	1034.9	59	58.9644	204	201.662	222	222.927	253	246.252			1037.4	52	50.2367	75	82.0034	94	100.712	135	128.372			1030.5	46	41.0671	64	69.5017	88	93.4966	114	106.606			1025.8	63	59.7484	99	104.46	152	139.16	206	188.348			1045.6	82	71.8344	107	117.118
	1038	61	59.3716	198	200.929	199	218.142	247	246.402			1040.5	56	51.3894	74	80.4027	108	102.17	132	129.097			1033.6	43	41.4537	77	71.0013	100	94.7973	115	108.285			1028.8	59	59.5987	106	104.768	128	136.928	190	188.678			1048.6	70	71.4675	118	117.294
	1041.1	71	61.6972	191	198.943	216	217.713	262	249.521			1043.6	58	52.7115	84	81.1221	107	103.136	108	124.878			1036.7	40	41.163	79	72.6011	88	93.4378	100	106.628			1031.9	63	60.279	115	106.815	136	136.742	200	190.943			1051.7	65	70.174	121	118.035
	1044.2	61	61.5578	182	195.555	210	216.171	269	253.417			1046.7	49	51.9692	88	82.4977	100	102.508	126	125.102			1039.7	34	39.7304	70	72.0809	101	94.9503	108	106.902			1035	60	60.2232	95	104.452	136	136.594	199	192.554			1054.8	71	70.3392	116	117.628
	1047.3	53	59.8462	176	191.644	251	223.137	236	249.934			1049.8	49	51.3754	80	81.9982	110	104.007	137	127.482			1042.8	39	39.5843	74	72.4647	98	95.5602	95	104.522			1038.1	59	59.9785	122	107.961	154	140.075	184	190.843			1057.9	83	72.8714	134	120.903
	1050.3	58	59.477	181	189.515	216	221.709	262	252.347			1052.8	49	50.9003	85	82.5985	105	104.205	133	128.585			1045.9	42	40.0674	69	71.7718	90	94.4482	110	105.617			1041.1	61	60.1828	93	104.969	142	140.46	211	194.875			1061	68	71.8971	124	121.522
	1053.4	69	61.3816	214	194.412	235	224.367	246	251.078			1055.9	59	52.5202	77	81.4788	93	101.964	121	127.068			1049	42	40.454	58	69.0174	88	93.1585	99	104.294			1044.2	63	60.7463	95	102.975	132	138.768	184	192.7			1064.1	79	73.3177	119	121.018
	1056.5	66	62.3053	209	197.33	250	229.494	261	253.062			1059	47	51.4162	92	83.5831	98	101.171	118	125.255			1052	34	39.1632	79	71.0139	93	93.1268	116	106.635			1047.3	57	59.997	110	104.38	134	137.814	174	188.96			1067.2	82	75.0541	143	125.414
	1059.6	49	59.6442	212	200.264	232	229.995	263	255.05			1062.1	54	51.933	81	83.0665	103	101.537	127	125.604			1055.1	37	38.7305	66	70.0111	104	95.3015	98	104.908			1050.4	58	59.5976	113	106.104	134	137.052	185	188.168			1070.2	79	75.8433	115	123.331
	1062.6	68	61.3154	196	199.411	234	230.796	232	250.44			1065.2	48	51.1464	79	82.2532	95	100.23	127	125.883			1058.2	45	39.9844	81	72.2089	103	96.8412	102	104.326			1053.4	53	58.2781	118	108.483	138	137.241	179	186.334			1073.3	76	75.8746	134	125.465
	1065.7	59	60.8523	173	194.129	224	229.437	228	245.952			1068.3	58	52.5171	88	83.4025	103	100.784	128	126.306			1061.2	42	40.3875	75	72.7671	94	96.2729	117	106.861			1056.5	59	58.4225	113	109.387	141	137.993	192	187.467			1076.4	71	74.8997	124	125.172
	1068.8	57	60.0818	203	195.903	226	228.749	255	247.761			1071.4	52	52.4137	82	83.122	114	103.427	131	127.245			1064.3	45	41.31	71	72.4137	100	97.0183	101	105.689			1059.6	61	58.938	105	108.509	141	138.594	192	188.374			1079.5	77	75.3198	123	124.738
	1071.8	64	60.8655	200	196.722	228	228.6	246	247.409			1074.5	51	52.1309	85	83.4976	112	105.142	116	124.996			1067.4	47	42.448	61	70.131	87	95.0147	115	107.551			1062.7	61	59.3504	115	109.807	131	137.075	180	186.699			1082.6	75	75.2558	130	125.79
	1074.9	68	62.2924	190	195.378	206	224.08	245	246.927			1077.5	56	52.9047	90	84.7981	99	103.913	121	124.197			1070.5	32	40.3584	92	74.5048	90	94.0117	112	108.441			1065.7	59	59.2803	103	108.446	152	140.06	196	188.559			1085.7	73	74.8047	112	123.032
	1078	67	63.2339	198	195.902	206	220.464	262	249.942			1080.6	41	50.5238	83	84.4385	97	102.531	130	125.358			1073.5	44	41.0867	76	74.8038	104	96.0094	101	106.953			1068.8	58	59.0242	112	109.157	147	141.448	171	185.047			1088.8	73	74.4437	125	123.426
	1081.1	64	63.3871	218	200.322	222	220.771	246	249.153			1083.7	44	49.219	80	83.5508	87	99.4245	117	123.686			1076.6	50	42.8694	78	75.4431	101	97.0075	105	106.562			1071.9	58	58.8194	106	108.525	138	140.759	195	187.038			1091.9	57	70.955	124	123.541
	1084.1	48	60.3097	201	200.457	215	219.617	219	243.123			1086.8	52	49.7752	70	80.8406	102	99.9396	126	124.149			1079.7	44	43.0955	74	75.1544	103	98.206	112	107.65			1074.9	58	58.6555	106	108.02	145	141.607	175	184.63			1094.9	76	71.964	121	123.032
	1087.2	75	63.2478	197	199.766	219	219.493	245	243.498			1089.9	62	52.2202	71	78.8725	97	99.3517	123	123.919			1082.8	46	43.6764	77	75.5236	97	97.9648	107	107.52			1078	59	58.7244	120	110.416	137	140.686	185	184.704			1098	78	73.1712	122	122.826
	1090.3	60	62.5982	208	201.413	223	220.195	247	244.199			1093	60	53.7761	78	78.698	112	101.881	126	124.335			1085.8	39	42.7411	71	74.6188	104	99.1718	103	106.616			1081.1	65	59.9795	109	110.133	149	142.348	191	185.963			1101.1	71	72.7369	135	125.261
	1093.4	54	60.8786	184	197.93	226	221.356	255	246.359			1096	47	52.4209	89	80.7584	97	100.905	121	123.668			1088.9	34	40.9929	65	72.6951	92	97.7375	108	106.893			1084.2	60	59.9836	105	109.106	144	142.679	187	186.171			1104.2	78	73.7896	118	123.809
	1096.5	70	62.7029	196	197.544	222	221.485	238	244.687			1099.1	50	51.9367	93	83.2067	109	102.524	131	125.135			1092	52	43.1943	74	72.9561	108	99.79	96	104.714			1087.2	61	60.1869	98	106.885	151	144.343	156	180.137			1107.3	64	71.8316	117	122.447
	1099.6	54	60.9623	185	195.035	229	222.988	245	244.75			1102.2	55	52.5494	89	84.3654	105	103.019	135	127.108			1095.1	53	45.1555	64	71.1648	107	101.232	104	104.571			1090.3	59	59.9495	114	108.308	129	141.274	190	182.109			1110.4	68	71.0653	123	122.558
	1102.7	64	61.5698	212	198.428	214	221.19	228	241.4			1105.3	51	52.2395	86	84.6923	96	101.615	140	129.686			1098.1	42	44.5244	68	70.5319	102	101.386	100	103.657			1093.4	61	60.1596	100	106.646	151	143.22	213	188.287			1113.5	65	69.8523	120	122.046
	1105.7	57	60.6559	187	196.143	231	223.152	254	243.92			1108.4	58	53.3916	78	83.3538	118	104.892	113	126.349			1101.2	42	44.0195	78	72.0255	120	105.108	101	103.126			1096.5	59	59.9277	111	107.517	129	140.376	190	188.63			1116.6	78	71.4818	119	121.437
	1108.8	57	59.9247	179	192.714	215	221.522	256	246.336			1111.5	50	52.7133	79	82.4831	99	103.714	132	127.479			1104.3	38	42.8156	72	72.0204	94	102.887	97	101.901			1099.5	64	60.7422	108	107.614	155	143.3	194	189.704			1119.7	65	70.1854	120	121.149
	1111.9	50	57.9398	190	192.171	213	219.817	243	245.669			1114.6	49	51.9706	81	82.1865	120	106.971	136	129.183			1107.4	36	41.4525	65	70.6163	103	102.909	107	102.92			1102.6	64	61.3937	110	108.091	161	146.84	182	188.163			1122.7	69	69.9484	139	124.72
	1115	62	58.7518	198	193.337	225	220.854	267	249.935			1117.7	48	51.1765	89	83.5492	109	107.377	126	128.547			1110.4	55	44.162	65	69.4931	95	101.328	97	101.736			1105.7	58	60.715	108	108.073	137	144.872	180	186.531			1125.8	75	70.9587	119	123.576
	1118	57	58.4014	196	193.87	243	225.283	247	249.348			1120.8	53	51.5412	84	83.6393	104	106.701	118	126.437			1113.5	44	44.1296	71	69.7944	94	99.862	119	105.189			1108.8	68	62.172	109	108.258	150	145.898	185	186.224			1128.9	80	72.7669	122	123.261
	1121.1	67	60.1212	196	194.296	223	224.826	251	249.678			1123.9	59	53.033	97	86.3115	117	108.761	147	130.55			1116.6	46	44.5037	85	72.8356	108	101.49	122	108.551			1111.8	62	62.1376	101	106.807	135	143.718	185	185.98			1132	73	72.8136	108	120.208
	1124.2	50	58.0969	202	195.837	218	223.461	241	247.943			1127	53	53.0264	77	84.4492	119	110.809	138	132.04			1119.7	50	45.6029	70	72.2684	109	102.992	108	108.441			1114.9	59	61.5101	101	105.645	142	143.375	193	187.384			1135.1	71	72.4508	122	120.567
	1127.3	64	59.2775	178	192.269	219	222.569	231	244.554			1130.1	50	52.4211	79	83.3593	120	112.647	129	131.432			1122.8	52	46.8823	67	71.2148	99	102.193	130	112.753			1118	60	61.2081	114	107.316	151	144.9	187	187.307			1138.2	81	74.1607	125	121.453
	1130.3	42	55.822	185	190.815	235	225.055	252	246.043			1133.2	53	52.5369	74	81.4875	104	110.918	126	130.346			1125.9	36	44.7059	75	71.9718	110	103.755	115	113.202			1121	55	59.9664	116	109.053	159	147.72	197	189.246			1141.3	77	74.7285	124	121.963
	1133.4	56	55.8576	191	190.852	228	225.644	228	242.435			1136.3	50	52.0295	86	82.39	108	110.334	136	131.476			1128.9	42	44.1647	80	73.5774	85	100.004	109	112.362			1124.1	60	59.9732	99	107.042	147	147.576	175	186.396			1144.4	72	74.1828	136	124.77
	1136.5	59	56.4861	193	191.282	206	221.715	246	243.148			1139.4	52	52.0236	85	82.912	114	111.067	127	130.581			1132	50	45.3318	77	74.262	118	103.603	101	110.089			1127.2	61	60.1785	114	108.434	146	147.261	191	187.317			1147.4	71	73.5463	111	122.016
	1139.6	73	59.7889	198	192.625	218	220.972	247	243.918			1142.4	52	52.0189	95	85.3296	117	112.254	140	132.465			1135.1	38	43.8654	70	73.4096	108	104.482	101	108.272			1130.3	59	59.9428	99	106.547	134	144.609	187	187.254			1150.5	81	75.037	133	124.213
	1142.6	57	59.2311	202	194.5	235	223.778	258	246.735			1145.5	43	50.2151	86	85.4637	103	110.403	134	132.772			1138.1	42	43.4923	78	74.3277	102	103.986	116	109.817			1133.3	59	59.7543	117	108.638	141	143.887	204	190.603			1153.6	76	75.2296	133	125.97
	1145.7	57	58.7849	209	197.4	205	220.022	240	245.388			1148.6	52	50.5721	86	85.5709	99	108.122	123	130.818			1141.2	48	44.3939	80	75.4621	88	100.789	109	109.654			1136.4	60	59.8034	106	108.11	152	145.509	182	188.882			1156.7	77	75.5837	125	125.776
	1148.8	62	59.4279	203	198.52	243	224.618	232	242.71			1151.7	43	49.0577	75	83.4567	108	108.098	123	129.254			1144.3	40	43.5151	70	74.3697	99	100.431	116	110.923			1139.5	60	59.8427	121	110.688	153	147.008	184	187.906			1159.8	79	76.267	124	125.421
	1151.9	68	61.1423	183	195.416	249	229.494	244	242.968			1154.8	45	48.2461	85	83.7654	135	113.478	127	128.803			1147.4	37	42.2121	83	76.0958	99	100.145	91	106.938			1142.6	62	60.2742	116	111.751	139	145.406	191	188.525			1162.9	79	76.8136	122	124.737
	1154.9	78	64.5139	198	195.933	224	228.395	240	242.374			1157.9	44	47.3969	98	86.6123	121	114.983	151	133.243			1150.4	41	41.9697	69	74.6766	89	97.9158	125	110.551			1145.6	59	60.0193	119	113.2	146	145.525	188	188.42			1166	83	78.0508	139	127.589
	1158	65	64.6111	194	195.546	236	229.916	243	242.5			1161	60	49.9175	87	86.6899	118	115.586	129	132.394			1153.5	30	39.5757	85	76.7413	100	98.3327	98	108.041			1148.7	61	60.2155	125	115.56	129	142.22	196	189.936			1169.1	62	74.8407	128	127.672
	1161.1	72	66.0889	176	191.637	216	227.133	233	240.6			1164.1	49	49.734	89	87.1519	113	115.069	132	132.315			1156.6	41	39.8606	74	76.193	99	98.4661	110	108.432			1151.8	60	60.1724	107	113.848	149	143.576	211	194.149			1172.1	64	72.6725	119	125.937
	1164.2	69	66.6711	194	192.11	239	229.506	242	240.88			1167.1	47	49.1872	90	87.7215	108	113.655	119	129.652			1159.7	38	39.4885	77	76.3544	110	100.773	96	105.946			1154.8	60	60.1379	93	109.679	137	142.261	187	192.719			1175.2	84	74.938	125	125.75
	1167.2	64	66.1369	193	192.288	231	229.805	249	242.504			1170.2	60	51.3498	73	84.7772	112	113.324	124	128.522			1162.8	48	41.1908	87	78.4835	90	98.6183	95	103.757			1157.9	63	60.7103	128	113.343	136	141.009	206	195.375			1178.3	78	75.5504	128	126.2
	1170.3	55	63.9095	186	191.03	216	227.044	258	245.603			1173.3	59	52.8798	87	85.2218	101	110.859	145	131.817			1165.8	42	41.3526	74	77.5868	95	97.8947	94	101.805			1161	59	60.3683	116	113.874	154	143.607	185	193.3			1181.4	75	75.4403	119	124.76
	1173.4	54	61.9276	204	193.624	226	226.835	249	246.282			1176.4	63	54.9039	90	86.1774	118	112.287	129	131.254			1168.9	40	41.0821	64	74.8695	98	97.9157	110	103.444			1164.1	53	58.8946	96	110.299	167	148.285	183	191.24			1184.5	79	76.1523	130	125.808
	1176.4	55	60.5421	178	190.499	219	225.268	238	244.626			1179.5	53	54.5231	88	86.5419	121	114.03	139	132.803			1172	36	40.0657	71	74.0956	104	99.1326	109	104.555			1167.1	57	58.5157	99	108.04	146	147.828	190	190.992			1187.6	73	75.5218	124	125.446
	1179.5	60	60.4337	199	192.199	218	223.815	247	245.101			1182.6	58	55.2185	80	85.2335	115	114.224	130	132.243			1175.1	41	40.2525	80	75.2765	102	99.7061	104	104.444			1170.2	59	58.6125	100	106.432	144	147.063	184	189.594			1190.7	72	74.8175	124	125.157
	1182.6	66	61.5469	200	193.76	228	224.652	256	247.281			1185.7	52	54.5748	81	84.3868	92	109.779	123	130.394			1178.1	41	40.402	80	76.2212	98	99.3649	100	103.556			1173.3	58	58.49	105	106.145	125	142.65	204	192.475			1193.8	78	75.454	133	126.726
	1185.7	71	63.4375	214	197.808	222	224.121	270	251.824			1188.8	64	56.4598	89	85.3095	121	112.023	130	130.315			1181.2	41	40.5216	92	79.3769	95	98.4919	102	103.244			1176.4	61	58.992	109	106.716	140	142.12	196	193.18			1196.9	73	74.9632	129	127.181
	1188.8	60	62.75	208	199.846	208	220.897	241	249.66			1191.8	47	54.5679	93	86.8476	114	112.419	127	129.652			1184.3	48	42.0173	75	78.5015	104	99.5935	99	102.396			1179.4	61	59.3936	110	107.373	141	141.896	205	195.544			1199.9	70	73.9705	133	128.344
	1191.8	68	63.8	197	199.277	219	220.518	247	249.128			1194.9	39	51.4543	98	89.0781	107	111.335	143	132.322			1187.3	41	41.8138	85	79.8012	90	97.6748	116	105.116			1182.5	55	58.5149	110	107.898	163	146.117	206	197.635			1203	78	74.7764	130	128.676
	1194.9	55	62.04	171	193.622	236	223.614	264	252.102			1198	55	52.1634	93	89.8624	107	110.468	128	131.457			1190.4	45	42.4511	73	78.441	96	97.3398	104	104.893			1185.6	57	58.2119	114	109.119	164	149.694	199	197.908			1206.1	71	74.0211	127	128.34
	1198	60	61.632	186	192.097	218	222.491	255	252.682			1201.1	55	52.7307	89	89.69	112	110.774	134	131.966			1193.5	39	41.7609	74	77.5528	99	97.6719	93	102.515			1188.7	59	58.3695	116	110.495	148	149.355	201	198.527			1209.2	95	78.2169	134	129.472
	1201.1	64	62.1056	185	190.678	212	220.393	274	256.945			1204.2	48	51.7846	96	90.952	102	109.019	131	131.773			1196.5	37	40.8087	91	80.2422	106	99.3375	111	104.212			1191.7	58	58.2956	118	111.996	139	147.284	184	195.621			1212.3	66	75.7735	129	129.378
	1204.2	70	63.6845	201	192.742	219	220.114	232	251.956			1207.3	51	51.6277	86	89.9616	96	106.416	121	129.618			1199.6	33	39.2469	70	78.1938	89	97.27	90	101.369			1194.8	59	58.4365	125	114.597	158	149.427	195	195.497			1215.4	79	76.4188	118	127.102
	1207.2	70	64.9476	193	192.794	226	221.292	257	252.965			1210.4	46	50.5021	87	89.3693	110	107.132	137	131.095			1202.7	50	41.3976	72	76.955	111	100.016	102	101.495			1197.9	59	58.5492	128	117.277	134	146.342	201	196.598			1218.5	81	77.3351	133	128.282
	1210.3	62	64.3581	199	194.035	210	219.033	237	249.772			1213.5	49	50.2017	105	92.4954	106	106.906	136	132.076			1205.8	50	43.118	90	79.564	98	99.6128	96	100.396			1200.9	59	58.6394	118	117.422	147	146.473	185	194.278			1221.6	73	76.468	127	128.025
	1213.4	68	65.0865	193	193.828	226	220.427	254	250.618			1216.6	62	52.5614	91	92.1963	114	108.325	127	131.061			1208.8	40	42.4944	67	77.0512	84	96.4902	107	101.717			1204	59	58.7115	117	117.338	147	146.579	197	194.822			1224.6	66	74.3744	134	129.22
	1216.4	60	64.0692	194	193.862	222	220.741	252	250.894			1219.7	61	54.2491	98	93.3571	114	109.46	145	133.848			1211.9	32	40.3956	63	74.241	103	97.7922	105	102.374			1207.1	61	59.1692	117	117.27	137	144.663	179	191.658			1227.7	73	74.0996	130	129.376
	1219.5	64	64.0553	204	195.89	224	221.393	232	247.115			1222.7	64	56.1993	96	93.8856	99	107.368	121	131.279			1215	47	41.7164	76	74.5928	100	98.2338	118	105.499			1210.2	56	58.5354	120	117.816	160	147.73	188	190.926			1230.8	91	77.4796	149	133.301
	1222.6	68	64.8443	183	193.312	219	220.914	228	243.292			1225.8	51	55.1594	82	91.5085	112	108.294	146	134.223			1218.1	37	40.7732	71	73.8742	97	97.987	98	103.999			1213.2	58	58.4283	113	116.853	153	148.784	190	190.741			1233.9	81	78.1837	111	128.841
	1225.7	54	62.6754	220	198.65	218	220.332	258	246.234			1228.9	49	53.9275	92	91.6068	116	109.835	145	136.378			1221.1	40	40.6185	91	77.2994	114	101.19	106	104.399			1216.3	59	58.5426	112	115.882	173	153.627	215	195.593			1237	65	75.547	125	128.073
	1228.7	58	61.7403	183	195.52	231	222.465	242	245.387			1232	69	56.942	78	88.8855	114	110.668	138	136.703			1224.2	43	41.0948	74	76.6395	111	103.152	111	105.719			1219.4	60	58.8341	116	115.906	157	154.302	203	197.074			1240.1	69	74.2376	151	132.658
	1231.8	54	60.1923	196	195.616	223	222.572	252	246.71			1235.1	45	54.5536	93	89.7084	100	108.535	143	137.962			1227.3	33	39.4759	79	77.1116	106	103.721	109	106.376			1222.5	57	58.4673	114	115.525	144	152.242	208	199.259			1243.2	84	76.1901	126	131.327
	1234.9	52	58.5538	213	199.093	223	222.658	243	245.968			1238.2	51	53.8429	76	86.9667	107	108.228	126	135.57			1230.3	37	38.9807	71	75.8893	89	100.777	101	105.3			1225.5	66	59.9738	108	114.02	145	150.793	203	200.008			1246.3	78	76.552	137	132.461
	1238	57	58.243	205	200.274	218	221.726	249	246.574			1241.3	46	52.2743	87	86.9734	107	107.982	121	132.656			1233.4	46	40.3845	75	75.7114	104	101.422	117	107.64			1228.6	65	60.9791	114	114.016	150	150.635	195	199.006			1249.4	80	77.2416	125	130.969
	1241.1	64	59.3944	222	204.619	220	221.381	249	247.059			1244.4	49	51.6195	87	86.9787	130	112.386	122	130.525			1236.5	49	42.1076	83	77.1691	94	99.9373	97	105.512			1231.7	59	60.5832	112	113.613	150	150.508	200	199.205			1252.4	69	75.5933	134	131.575
	1244.1	63	60.1156	203	204.295	217	220.505	248	247.247			1247.5	57	52.6956	95	88.5829	111	112.109	139	132.22			1239.6	44	42.4861	66	74.9353	95	98.9499	99	104.21			1234.8	61	60.6666	112	113.29	171	154.606	197	198.764			1255.5	83	77.0746	135	132.26
	1247.2	59	59.8924	207	204.836	230	222.404	236	244.998			1250.6	50	52.1565	85	87.8664	118	113.287	146	134.976			1242.6	38	41.5889	74	74.7482	95	98.1599	99	103.168			1237.8	57	59.9333	103	111.232	140	151.685	204	199.811			1258.6	79	77.4597	135	132.808
	1250.3	56	59.114	197	203.269	217	221.323	241	244.198			1253.7	53	52.3252	83	86.8931	120	114.63	156	139.181			1245.7	43	41.8711	81	75.9986	111	100.728	108	104.134			1240.9	58	59.5466	116	112.186	156	152.548	189	197.649			1261.7	84	78.7678	132	132.646
	1253.4	66	60.4912	192	201.015	227	222.458	250	245.359			1256.8	46	51.0601	87	86.9145	114	114.504	132	137.744			1248.8	45	42.4969	81	76.9989	100	100.582	103	103.907			1244	63	60.2373	118	113.349	160	154.038	215	201.119			1264.8	75	78.0142	133	132.717
	1256.4	58	59.9929	196	200.012	206	219.167	245	245.287			1259.9	49	50.6481	84	86.3316	107	113.003	136	137.396			1251.9	41	42.1975	85	78.5991	99	100.266	115	106.126			1247.1	56	59.3898	117	114.079	141	151.431	200	200.895			1267.8	85	79.4114	128	131.774
	1259.5	47	57.3943	201	200.21	201	215.533	240	244.23			1262.9	52	50.9185	89	86.8653	116	113.602	142	138.316			1254.9	53	44.358	77	78.2793	99	100.013	111	107.101			1250.1	62	59.9119	130	117.263	132	147.545	182	197.116			1270.9	76	78.7291	144	134.219
	1262.6	65	58.9155	205	201.168	212	214.827	269	249.184			1266.1	54	51.5348	87	86.8922	109	112.682	131	136.853			1258	43	44.0864	83	79.2234	88	97.6102	106	106.881			1253.2	64	60.7295	113	116.41	158	149.636	207	199.093			1274	85	79.9833	137	134.775
	1265.7	59	58.9324	186	198.134	220	215.861	241	247.547			1269.1	51	51.4278	86	86.7138	122	114.545	124	134.283			1261.1	46	44.4691	76	78.5787	98	97.6881	122	109.904			1256.3	57	59.9836	125	118.128	150	149.709	210	201.274			1277.1	80	79.9866	122	132.22
	1268.7	62	59.5459	205	199.507	206	213.889	235	245.038			1272.2	51	51.3423	80	85.371	122	116.036	135	134.426			1264.2	48	45.1753	75	77.863	108	99.7505	105	108.924			1259.3	62	60.3869	114	117.303	148	149.367	193	199.62			1280.2	78	79.5893	142	134.176
	1271.8	67	61.0367	188	197.206	226	216.311	240	244.03			1275.3	49	50.8738	99	88.0968	123	117.429	139	135.341			1267.2	43	44.7402	75	77.2904	92	98.2004	89	104.939			1262.4	62	60.7095	115	116.842	152	149.893	193	198.296			1283.3	76	78.8714	116	130.541
	1274.9	63	61.4294	197	197.165	207	214.449	248	244.824			1278.4	59	52.499	92	88.8774	114	116.743	131	134.473			1270.3	38	43.3922	83	78.4323	117	101.96	101	104.151			1265.5	60	60.5676	122	117.874	151	150.115	219	202.436			1286.4	88	80.6972	132	130.833
	1278	68	62.7435	193	196.332	236	218.759	263	248.459			1281.5	59	53.7992	94	89.902	110	115.395	128	133.178			1273.4	35	41.7138	71	76.9459	116	104.768	107	104.721			1268.5	57	59.8541	116	117.499	149	149.892	198	201.549			1289.4	85	81.5577	152	135.066
	1281	72	64.5948	202	197.465	214	217.807	258	250.367			1284.6	48	52.6394	96	91.1216	117	115.716	140	134.543			1276.5	40	41.371	78	77.1567	115	106.815	113	106.377			1271.6	58	59.4833	110	115.999	143	148.513	208	202.839			1292.5	82	81.6462	141	136.253
	1284.1	64	64.4758	195	196.972	226	219.446	236	247.494			1287.7	56	53.3115	104	93.6973	114	115.373	135	134.634			1279.5	47	42.4968	70	75.7253	110	107.452	109	106.901			1274.7	62	59.9866	112	115.199	155	149.811	216	205.471			1295.6	75	80.3169	160	141.002
	1287.2	64	64.3807	202	197.978	218	219.157	240	245.995			1290.8	61	54.8492	93	93.5578	119	116.098	140	135.707			1282.6	48	43.5974	71	74.7803	100	105.961	109	107.321			1277.8	58	59.5893	110	114.159	145	148.849	204	205.177			1298.7	82	80.6536	124	137.602
	1290.3	60	63.5045	197	197.782	213	217.925	236	243.996			1293.9	51	54.0794	89	92.6462	114	115.678	142	136.966			1285.7	49	44.678	78	75.4242	113	107.369	122	110.257			1280.8	62	60.0714	117	114.728	159	150.879	203	204.742			1301.8	78	80.1228	128	135.682
	1293.4	69	64.6036	197	197.626	215	217.34	274	249.997			1297	55	54.2635	98	93.717	129	118.343	117	132.973			1288.8	40	43.7424	75	75.3394	104	106.695	107	109.605			1283.9	60	60.0571	114	114.582	151	150.903	201	203.993			1304.9	78	79.6983	135	135.545
	1296.5	59	63.4829	208	199.701	224	218.672	226	245.198			1300.1	57	54.8108	94	93.7736	118	118.274	130	132.378			1291.8	45	43.9939	92	78.6715	87	102.756	103	108.284			1287	61	60.2457	130	117.666	152	151.122	195	202.195			1308	91	81.9586	139	136.236
	1299.6	62	63.1863	194	198.561	234	221.738	241	244.358			1303.1	59	55.6486	104	95.8189	125	119.619	142	134.302			1294.9	39	42.9951	81	79.1372	104	103.005	96	105.828			1290.1	59	59.9966	121	118.333	150	150.898	188	199.356			1311.1	84	82.3669	144	137.789
	1302.6	60	62.5491	206	200.048	216	220.59	238	243.086			1306.2	50	54.5189	95	95.6551	118	119.295	144	136.242			1298	32	40.7961	66	76.5098	108	104.004	112	107.062			1293.1	59	59.7973	113	117.266	161	152.918	197	198.885			1314.2	79	81.6935	135	137.231
	1305.8	70	64.0392	218	203.639	220	220.472	232	240.869			1309.3	57	55.0151	75	91.5241	119	119.236	133	135.594			1301.1	43	41.2369	78	76.8078	105	104.203	102	106.05			1296.2	60	59.8378	97	113.213	156	153.535	212	201.508			1317.2	78	80.9548	144	138.585
	1308.8	64	64.0314	209	204.711	230	222.378	253	243.295			1312.4	49	53.8121	88	90.8193	97	114.789	123	133.075			1304.1	42	41.3895	86	78.6462	106	104.563	101	105.04			1299.3	60	59.8702	110	112.57	148	152.428	216	204.406			1320.3	82	81.1639	140	138.868
	1311.9	61	63.4251	197	203.169	222	222.302	249	244.436			1315.5	51	53.2497	92	91.0554	115	114.831	119	130.26			1307.2	46	42.3116	73	77.517	104	104.45	112	106.432			1302.4	56	59.0962	110	112.056	171	156.142	192	201.925			1323.4	76	80.1311	130	137.094
	1315	60	62.7401	198	202.135	223	222.442	225	240.549			1318.6	46	51.7997	84	89.6443	114	114.665	137	131.608			1310.3	51	44.0493	72	76.4136	103	104.16	97	104.545			1305.4	64	60.077	123	114.245	160	156.914	210	203.54			1326.5	71	78.3049	150	139.675
	1318.1	69	63.9921	201	201.908	212	220.353	252	242.839			1321.7	55	52.4398	87	89.1155	109	113.532	137	132.686			1313.4	42	43.6394	92	79.5309	100	103.328	106	104.836			1308.5	60	60.0616	111	113.596	157	156.931	206	204.032			1329.6	83	79.2439	150	141.74
	1321.2	59	62.9937	189	199.326	215	219.283	233	240.871			1324.8	56	53.1518	91	89.4924	118	114.426	131	132.349			1316.5	39	42.7115	76	78.8247	103	103.262	111	106.069			1311.6	57	59.4493	101	111.077	166	158.745	210	205.226			1332.7	90	81.3951	156	144.592
	1324.3	76	65.5949	197	198.861	229	221.226	265	245.697			1327.9	62	54.9215	91	89.7939	119	115.34	155	136.879			1319.5	43	42.7692	64	75.8598	101	102.81	106	106.055			1314.6	60	59.5594	100	108.861	153	157.596	200	204.18			1335.8	83	81.7161	125	140.674
	1327.4	65	65.4759	181	195.289	206	218.181	227	241.958			1330.9	59	55.7372	98	91.4351	128	117.872	140	137.503			1322.6	40	42.2154	75	75.6878	107	103.648	102	105.244			1317.7	56	58.8475	107	108.489	156	157.277	187	200.744			1338.9	74	80.1729	142	140.939
	1330.5	77	67.7808	209	198.031	245	223.545	241	241.766			1334	53	55.1897	97	92.5481	114	117.098	142	138.403			1325.7	43	42.3723	80	76.5502	107	104.318	117	107.595			1320.8	58	58.678	117	110.191	144	154.621	207	201.995			1342	84	80.9383	134	139.551
	1333.5	54	65.0246	199	198.225	228	224.436	239	241.213			1337.1	56	55.3518	91	92.2385	119	117.478	135	137.722			1328.8	45	42.8978	79	77.0402	93	102.055	106	107.276			1323.9	61	59.1424	114	110.953	149	153.497	207	202.996			1345	69	78.5506	153	142.241
	1336.6	54	62.8197	204	199.38	206	220.749	261	245.17			1340.2	58	55.8814	81	89.9908	114	116.783	127	135.578			1331.9	40	42.3183	76	76.8322	102	102.044	115	108.821			1326.9	65	60.3139	120	112.762	144	151.598	217	205.797			1348.1	70	76.8405	131	139.993
	1339.7	62	62.6557	223	204.104	217	219.999	269	249.936			1343.3	50	54.7051	123	96.5926	137	120.826	134	135.262			1335	45	42.8546	76	76.6657	99	101.435	92	105.457			1330	60	60.2511	110	112.21	159	153.078	212	207.038			1351.2	82	77.8724	145	140.994
	1342.7	75	65.1246	201	203.483	229	221.799	258	251.549			1346.4	50	53.7641	95	96.2741	109	118.461	133	134.81			1338.1	37	41.6837	83	77.9326	97	100.548	117	107.765			1333.1	62	60.6009	129	115.568	148	152.063	204	206.43			1354.3	89	80.0979	140	140.795
	1345.8	61	64.2997	205	203.787	200	217.439	233	247.839			1349.5	50	53.0113	91	95.2193	108	116.369	145	136.848			1341.2	42	41.747	80	78.3461	103	101.038	115	109.212			1336.2	64	61.2807	118	116.054	141	149.85	205	206.144			1357.4	79	79.8783	135	139.636
	1348.9	65	64.4397	203	203.629	225	218.951	235	245.271			1352.6	53	53.009	114	98.9754	111	115.295	153	140.078			1344.2	40	41.3976	81	78.8769	95	99.8307	110	109.37			1339.2	61	61.2246	108	114.443	153	150.48	212	207.315			1360.5	88	81.5027	141	139.909
	1352	62	63.9518	185	199.903	221	219.361	246	245.417			1355.7	52	52.8072	102	99.5803	131	118.436	145	141.063			1347.3	41	41.3181	77	78.5015	102	100.265	100	107.496			1342.3	57	60.3797	115	114.555	149	150.184	200	205.852			1363.6	83	81.8021	142	140.327
	1355.1	59	62.9614	187	197.323	239	223.289	221	240.534			1358.8	59	54.0458	98	99.2643	125	119.749	156	144.05			1350.4	41	41.2544	72	77.2012	107	101.612	101	106.197			1345.4	60	60.3037	134	118.444	161	152.347	193	203.282			1366.7	71	79.6417	140	140.262
	1358.2	68	63.9691	203	198.458	244	227.431	245	241.427			1361.8	55	54.2366	107	100.811	119	119.599	139	143.04			1353.5	54	43.8036	87	79.1609	105	102.289	109	106.757			1348.5	59	60.043	104	115.555	160	153.878	221	206.825			1369.7	73	78.3134	141	140.409
	1361.3	72	65.5753	209	200.567	230	227.945	251	243.342			1365	57	54.7893	91	98.8491	120	119.679	135	141.432			1356.6	44	43.8428	85	80.3288	110	103.831	111	107.606			1351.5	57	59.4344	102	112.844	154	153.902	218	209.06			1372.8	92	81.0507	122	136.728
	1364.3	78	68.0603	191	198.653	214	225.156	211	236.873			1368	57	55.2314	93	97.6793	117	119.143	150	143.146			1359.6	45	44.0743	83	80.863	94	101.865	109	107.885			1354.6	59	59.3475	110	112.275	151	153.322	220	211.248			1375.9	83	81.4406	146	138.582
	1367.4	66	67.6482	198	198.523	215	223.125	243	238.099			1371.1	51	54.3852	108	99.7434	120	119.315	129	140.317			1362.7	41	43.4594	90	82.6904	99	101.292	112	108.708			1357.7	65	60.478	112	112.22	145	151.657	195	207.999			1379	80	81.1524	130	136.866
	1370.5	66	67.3186	216	202.018	236	225.7	234	237.279			1374.2	48	53.1081	88	97.3948	110	117.452	129	138.053			1365.8	50	44.7675	81	82.3523	96	100.234	106	108.166			1360.8	61	60.5824	117	113.176	154	152.126	219	210.199			1382.1	74	79.722	138	137.093
	1373.6	72	68.2549	195	200.614	247	229.96	235	236.823			1377.3	58	54.0865	84	94.7158	127	119.361	149	140.243			1368.9	42	44.214	84	82.6819	106	101.387	110	108.533			1363.8	59	60.2659	108	112.141	155	152.701	211	210.359			1385.2	83	80.3776	147	139.074
	1376.7	65	67.6039	205	201.492	226	229.168	223	234.058			1380.4	56	54.4692	88	93.3726	111	117.689	149	141.994			1372	43	43.9712	74	80.9455	109	102.91	113	109.426			1366.9	62	60.6127	103	110.313	159	153.961	207	209.687			1388.3	75	79.3021	140	139.259
	1379.7	61	66.2831	188	198.793	234	230.134	260	239.247			1383.5	54	54.3754	83	91.2981	103	114.751	149	143.395			1375	34	41.977	74	79.5564	109	104.128	99	107.341			1370	57	59.8902	115	111.25	145	152.168	209	209.55			1391.3	94	82.2416	137	138.807
	1382.8	75	68.0265	188	196.635	228	229.707	234	238.197			1386.6	58	55.1003	87	90.4385	140	119.801	134	141.516			1378.1	48	43.1816	84	80.4451	103	103.902	120	109.873			1373	59	59.7122	118	112.6	149	151.535	219	211.44			1394.4	87	83.1933	151	141.246
	1385.9	61	66.6212	176	192.508	213	226.366	212	232.958			1389.7	45	53.0802	85	89.3508	121	120.041	128	138.813			1381.2	47	43.9453	87	81.7561	89	100.922	109	109.698			1376.1	55	58.7697	125	115.08	170	155.228	219	212.952			1397.5	83	83.1547	136	140.197
	1389	71	67.4969	164	186.806	224	225.893	235	233.366			1392.8	54	53.2642	88	89.0806	131	122.233	133	137.65			1384.3	46	44.3562	71	79.6049	109	102.537	100	107.759			1379.2	62	59.4158	109	113.864	157	155.582	214	213.162			1400.6	75	81.5237	154	142.957
	1392.1	59	65.7976	222	193.845	212	223.114	270	240.693			1395.9	48	52.2113	92	89.6645	121	121.986	136	137.32			1387.4	42	43.885	89	81.4839	110	104.03	119	110.007			1382.3	59	59.3326	118	114.691	160	156.466	219	214.329			1403.7	79	81.019	140	142.366
	1395.2	70	66.638	186	192.276	236	225.691	244	241.354			1399	51	51.9691	80	87.7316	124	122.389	146	139.056			1390.5	49	44.908	84	81.9871	112	105.624	117	111.406			1385.3	64	60.2661	128	117.353	176	160.373	214	214.263			1406.8	76	80.0152	143	142.493
	1398.3	53	63.9104	198	193.421	232	226.953	247	242.484			1402	69	55.3753	94	88.9853	122	122.311	138	138.845			1393.6	41	44.1264	82	81.9897	101	104.699	100	109.124			1388.4	59	60.0129	123	118.482	176	163.498	229	217.211			1409.8	78	79.6121	130	139.994
	1401.3	60	63.1284	207	196.137	227	226.962	238	241.587			1405.1	55	55.3002	99	90.9882	123	122.449	147	140.476			1396.6	41	43.5011	75	80.5918	102	104.159	108	108.9			1391.5	55	59.0103	116	117.986	142	159.198	215	216.769			1412.9	81	79.8897	152	142.395
	1404.4	68	64.1027	218	200.509	214	224.37	267	246.669			1408.2	49	54.0402	98	92.3906	127	123.359	131	138.581			1399.7	46	44.0009	77	79.8734	102	103.727	103	107.72			1394.6	61	59.4082	123	118.989	165	160.359	197	212.815			1416	82	80.3118	145	142.916
	1407.5	59	63.0821	208	202.007	214	222.296	242	245.736			1411.3	58	54.8321	94	92.7125	128	124.287	144	139.665			1402.8	38	42.8007	71	78.0987	95	101.982	108	107.776			1397.6	63	60.1266	126	120.391	188	165.887	209	212.052			1419.1	77	79.6494	147	143.733
	1410.6	64	63.2657	186	198.806	225	222.837	251	246.788			1414.4	49	53.6657	114	96.97	122	123.83	157	143.132			1405.9	38	41.8406	93	81.079	96	100.786	120	110.221			1400.7	61	60.3013	114	119.113	155	163.71	222	214.042			1422.2	87	81.1195	121	139.186
	1413.6	72	65.0126	219	202.845	214	221.069	240	245.431			1417.5	51	53.1326	100	97.576	131	125.264	145	143.505			1409	53	44.0725	84	81.6632	112	103.028	109	109.976			1403.8	62	60.641	115	118.29	155	161.968	213	213.833			1425.3	77	80.2956	144	140.149
	1416.7	67	65.4101	229	208.076	230	222.856	237	243.745			1420.6	47	51.9061	89	95.8608	121	124.411	132	141.204			1412.1	32	41.658	83	81.9305	111	104.623	99	107.781			1406.8	59	60.3128	121	118.832	165	162.574	229	216.867			1428.4	95	83.2365	150	142.119
	1419.8	62	64.728	204	207.261	231	224.484	233	241.596			1423.7	57	52.9248	101	96.8886	128	125.129	129	138.763			1415.1	37	40.7264	72	79.9444	108	105.298	112	108.625			1409.9	59	60.0503	118	118.666	145	159.059	212	215.893			1431.5	77	81.9892	158	145.295
	1422.9	63	64.3824	176	201.009	220	223.588	258	244.877			1426.7	45	51.3399	96	96.7109	124	124.903	139	138.811			1418.2	45	41.5811	81	80.1555	99	104.039	115	109.9			1413	56	59.2402	116	118.133	152	157.647	213	215.315			1434.5	74	80.3914	148	145.836
	1426	68	65.1059	201	201.007	202	219.27	239	243.701			1429.8	50	51.0719	92	95.7687	116	123.122	143	139.649			1421.3	57	44.6649	86	81.3244	88	100.831	101	108.12			1416.1	59	59.1922	121	118.706	149	155.918	216	215.452			1437.6	86	81.5131	140	144.669
	1429.1	57	63.4848	201	201.005	219	219.216	222	239.361			1432.9	53	51.4575	103	97.215	123	123.098	139	139.519			1424.4	44	44.5319	75	80.0596	91	98.8647	106	107.696			1419.1	64	60.1537	116	118.165	152	155.134	222	216.761
	1432.2	66	63.9878	196	200.004	228	220.973	247	240.889			1436	54	51.966	87	95.172	134	125.278	140	139.615			1427.4	38	43.2255	78	79.6476	101	99.2917	103	106.757			1422.2	59	59.923	116	117.732	157	155.508	202	213.809
	1435.3	56	62.3902	203	200.603	214	219.578	241	240.911			1439.1	53	52.1728	94	94.9376	125	125.223	153	142.292			1430.5	33	41.1804	68	77.3181	86	96.6334	112	107.805			1425.3	57	59.3384	130	120.186	163	157.006	209	212.847
	1438.4	64	62.7122	194	199.283	224	220.463	233	239.329														1433.6	33	39.5443	84	78.6545	106	98.5067	103	106.844			1428.4	62	59.8707	129	121.948	167	159.005	209	212.078
																							1436.7	51	41.8355	99	82.7236	106	100.005	119	109.275			1431.4	60	59.8966	107	118.959	160	159.204	222	214.062
																							1439.8	40	41.4684	81	82.3789	99	99.8043	110	109.42			1434.5	61	60.1173	126	120.367	153	157.963	210	213.25
																																		1437.6	60	60.0938	113	118.894	159	158.17	220	214.6
[truncated: 14 more columns]

[truncated: 7 more sheets: Supplementary Fig. 7b, Supplementary Fig. 7c, Supplementary Fig. 7d, Supplementary Fig. 7e, Supplementary Fig. 8, Supplementary Fig. 9, Supplementary Fig. 10]
